# Supplementary material for: Di-μ-chlorido-bis­{[2-({[2-(2-pyrid­yl)eth­yl](2-pyridylmeth­yl)amino}meth­yl)phenol]zinc(II)} bis­(perchlorate) dihydrate
Source: Acta Crystallogr Sect E Struct Rep Online. 2010 Jan 30;66(Pt 2):m229–30. doi: 10.1107/S1600536810003259 (PMC2979697; doi:10.1107/S1600536810003259)
Supplement: Supplementary file 1 [file e-66-0m229-sup1.cif]

##############################################################################
###                                                                        ###
###        Electronic paper (Acta Crystallographica Section E)             ###
###                                                                        ###
##############################################################################
#                                                                            #
# This CIF contains the data in a paper accepted for publication in Acta     #
# Crystallographica Section E. It conforms to the requirements of Notes      #
# for Authors for Section E, and has been peer reviewed under the auspices   #
# of the IUCr Commission on Journals.                                        #
#                                                                            #
# Full details of the Crystallographic Information File format               #
# are given in the paper "The Crystallographic Information File (CIF):       #
# a New Standard Archive File for Crystallography" by S. R. Hall, F. H.      #
# Allen and I. D. Brown [Acta Cryst. (1991), A47, 655-685].                  #
#                                                                            #
# The current version of the core CIF dictionary is obtainable from          #
# ftp://ftp.iucr.org/pub/cif_core.dic. The current version number is 2.4.    #
#                                                                            #
# Software is freely available for graphical display of the structure(s) in  #
# this CIF.  For information consult the CIF home page http://www.iucr.org/  #
# cif/home.html                                                              #
#                                                                            #
# This file may be used for bona fide research purposes within the           #
# scientific community so long as proper attribution is given to the journal # 
# article from which it was obtained.                                        #
#                                                                            #
##############################################################################
                                             
data_global
_audit_creation_method     'SHELXL97 and manual editing'
_journal_date_recd_electronic     2010-01-23
_journal_date_accepted     2010-01-26
_journal_name_full     'Acta Crystallographica, Section E'
_journal_year     2010
_journal_volume     66
_journal_issue      2
_journal_page_first     m229
_journal_page_last     m230
_journal_paper_category     QM
_journal_coeditor_code     FJ2277
_publ_contact_author_name     'Adailton J. Bortoluzzi'
_publ_contact_author_address
;
    Depto. de Qu\'imica - UFSC
    88040 - 900 Florian\'opolis, SC
    Brazil
;
_publ_contact_author_email     adajb@qmc.ufsc.br
_publ_contact_author_fax     '55(48)37216888'
_publ_contact_author_phone     '55(48)37216826'
_publ_section_title
;\
Di-\m-chlorido-bis{[2-({[2-(2-pyridyl)ethyl](2-pyridylmethyl)amino}methyl)\
phenol]zinc(II)} bis(perchlorate) dihydrate
;
loop_
    _publ_author_name
    _publ_author_address
    'Coelho, Sara E.'
;
Depto. de Qu\'imica
Universidade Federal de Santa Catarina
88040-900 Florian\'opolis, SC
Brazil
;
    'Terra, Geovana G.'
;
Depto. de Qu\'imica
Universidade Federal de Santa Catarina
88040-900 Florian\'opolis, SC
Brazil
;
    'Bortoluzzi, Adailton J.'
;
Depto. de Qu\'imica
Universidade Federal de Santa Catarina
88040-900 Florian\'opolis, SC
Brazil
;
data_I
_audit_creation_method     'SHELXL-97 (Sheldrick, 2008)'
_chemical_name_systematic
;
Di-\m-chlorido-bis{[2-({[2-(2-pyridyl)ethyl](2-
pyridylmethyl)amino}methyl)phenol]zinc(II)} bis(perchlorate) dihydrate
;
_chemical_name_common     ?
_chemical_formula_moiety     'C40 H42 Cl2 N6 O2 Zn2 2+, 2(Cl O4 -), 2(H2 O)'
_chemical_formula_sum     'C40 H46 Cl4 N6 O12 Zn2'
_chemical_formula_iupac     '[Zn2 Cl2 (C20 H21 N3 O)2] (Cl O4)2, 2H2 O'
_chemical_formula_weight     1075.37
_chemical_melting_point     ?
_symmetry_cell_setting     Monoclinic
_symmetry_space_group_name_H-M     'P 21/n'
_symmetry_space_group_name_Hall     '-P 2yn'
loop_
    _symmetry_equiv_pos_as_xyz
    'x, y, z'
    '-x+1/2, y+1/2, -z+1/2'
    '-x, -y, -z'
    'x-1/2, -y-1/2, z-1/2'
_cell_length_a     12.3394(14)
_cell_length_b     13.2714(9)
_cell_length_c     14.751(2)
_cell_angle_alpha     90.00
_cell_angle_beta     107.779(9)
_cell_angle_gamma     90.00
_cell_volume     2300.2(5)
_cell_formula_units_Z     2
_cell_measurement_reflns_used     25
_cell_measurement_theta_min     8.26
_cell_measurement_theta_max     17.08
_cell_measurement_temperature     293(2)
_exptl_crystal_description     'irregular block'
_exptl_crystal_colour     colorless
_exptl_crystal_size_max     0.50
_exptl_crystal_size_mid     0.46
_exptl_crystal_size_min     0.33
_exptl_crystal_density_diffrn     1.553
_exptl_crystal_density_meas     ?
_exptl_crystal_density_method     'not measured'
_exptl_crystal_F_000     1104
_exptl_absorpt_coefficient_mu     1.341
_exptl_absorpt_correction_type     psi-scan
_exptl_absorpt_process_details
                          '[PLATON (Spek, 2009) and North <i>et al.</i> (1968)]'
_exptl_absorpt_correction_T_min     0.5536
_exptl_absorpt_correction_T_max     0.6659
_exptl_special_details
;
;
_diffrn_ambient_temperature     293(2)
_diffrn_radiation_type     MoK\a
_diffrn_radiation_wavelength     0.71073
_diffrn_radiation_source     'fine-focus sealed tube'
_diffrn_radiation_monochromator     graphite
_diffrn_measurement_device_type     'Enraf--Nonius CAD-4 diffractometer'
_diffrn_measurement_method     \w--2\q
_diffrn_detector_area_resol_mean     ?
_diffrn_reflns_number     4253
_diffrn_reflns_av_R_equivalents     0.0222
_diffrn_reflns_av_sigmaI/netI     0.0400
_diffrn_reflns_theta_min     1.89
_diffrn_reflns_theta_max     25.08
_diffrn_reflns_theta_full     25.08
_diffrn_measured_fraction_theta_max     0.999
_diffrn_measured_fraction_theta_full     0.999
_diffrn_reflns_limit_h_min     -14
_diffrn_reflns_limit_h_max     14
_diffrn_reflns_limit_k_min     -15
_diffrn_reflns_limit_k_max     0
_diffrn_reflns_limit_l_min     -17
_diffrn_reflns_limit_l_max     0
_diffrn_standards_number     3
_diffrn_standards_interval_count     200
_diffrn_standards_interval_time     ?
_diffrn_standards_decay_%     1
_reflns_number_total     4088
_reflns_number_gt     2810
_reflns_threshold_expression     I>2\s(I)
_refine_ls_structure_factor_coef     Fsqd
_refine_ls_matrix_type     full
_refine_ls_R_factor_all     0.0855
_refine_ls_R_factor_gt     0.0422
_refine_ls_wR_factor_gt     0.1066
_refine_ls_wR_factor_ref     0.1211
_refine_ls_goodness_of_fit_ref     1.045
_refine_ls_restrained_S_all     1.106
_refine_ls_number_reflns     4088
_refine_ls_number_parameters     326
_refine_ls_number_restraints     124
_refine_ls_hydrogen_treatment     constr
_refine_ls_weighting_scheme     calc
_refine_ls_weighting_details
         'calc w=1/[\s^2^(Fo^2^)+(0.0568P)^2^+1.7250P] where P=(Fo^2^+2Fc^2^)/3'
_atom_sites_solution_hydrogens     geom
_atom_sites_solution_primary     direct
_atom_sites_solution_secondary     difmap
_refine_ls_shift/su_max     0.001
_refine_ls_shift/su_mean     0.000
_refine_diff_density_max     0.474
_refine_diff_density_min     -0.376
_refine_ls_extinction_method     none
_refine_ls_extinction_coef     ?
loop_
    _atom_type_symbol
    _atom_type_description
    _atom_type_scat_dispersion_real
    _atom_type_scat_dispersion_imag
    _atom_type_scat_source
    'C' 'C' 0.0033 0.0016
                         'International Tables Vol C Tables 4.2.6.8 and 6.1.1.4'
    'H' 'H' 0.0000 0.0000
                         'International Tables Vol C Tables 4.2.6.8 and 6.1.1.4'
    'N' 'N' 0.0061 0.0033
                         'International Tables Vol C Tables 4.2.6.8 and 6.1.1.4'
    'O' 'O' 0.0106 0.0060
                         'International Tables Vol C Tables 4.2.6.8 and 6.1.1.4'
    'Cl' 'Cl' 0.1484 0.1585
                         'International Tables Vol C Tables 4.2.6.8 and 6.1.1.4'
    'Zn' 'Zn' 0.2839 1.4301
                         'International Tables Vol C Tables 4.2.6.8 and 6.1.1.4'
_computing_data_collection     'CAD-4 Software (Enraf--Nonius, 1989)'
_computing_cell_refinement     'SET4 in CAD-4 Software  (Enraf--Nonius, 1989)'
_computing_data_reduction     'HELENA (Spek, 1996)'
_computing_structure_solution     'SIR97 (Altomare <i>et al.</i>,  1999)'
_computing_structure_refinement     'SHELXL97 (Sheldrick, 2008)'
_computing_molecular_graphics
                 'PLATON (Spek, 2009) and Mercury (Macrae <i>et al.</i>,  2006)'
_computing_publication_material     'SHELXL97 (Sheldrick, 2008)'
loop_
    _atom_site_type_symbol
    _atom_site_label
    _atom_site_fract_x
    _atom_site_fract_y
    _atom_site_fract_z
    _atom_site_U_iso_or_equiv
    _atom_site_adp_type
    _atom_site_calc_flag
    _atom_site_refinement_flags
    _atom_site_occupancy
    _atom_site_disorder_assembly
    _atom_site_disorder_group
    Zn Zn1 0.62107(4) 0.44256(4) 0.58271(3) 0.05155(18) Uani d . 1 . .
    Cl Cl1 0.47634(10) 0.38528(8) 0.44263(7) 0.0603(3) Uani d . 1 . .
    O O10 0.6920(3) 0.2883(2) 0.5950(2) 0.0606(7) Uani d . 1 . .
    H H10 0.6421 0.2376 0.5639 0.073 Uiso d R 1 . .
    N N1 0.7553(3) 0.4677(3) 0.7236(2) 0.0572(9) Uani d . 1 . .
    C C10 0.8077(4) 0.3716(4) 0.7702(3) 0.0635(12) Uani d . 1 . .
    H H10A 0.7484 0.3298 0.7810 0.076 Uiso calc R 1 . .
    H H10B 0.8612 0.3875 0.8319 0.076 Uiso calc R 1 . .
    C C11 0.8689(4) 0.3121(3) 0.7133(3) 0.0576(11) Uani d . 1 . .
    C C12 0.8065(4) 0.2698(3) 0.6261(3) 0.0531(10) Uani d . 1 . .
    C C13 0.8592(4) 0.2119(3) 0.5741(3) 0.0645(12) Uani d . 1 . .
    H H13 0.8176 0.1860 0.5152 0.077 Uiso calc R 1 . .
    C C14 0.9746(5) 0.1929(4) 0.6105(4) 0.0788(15) Uani d . 1 . .
    H H14 1.0102 0.1532 0.5761 0.095 Uiso calc R 1 . .
    C C15 1.0369(5) 0.2315(4) 0.6964(4) 0.0830(16) Uani d . 1 . .
    H H15 1.1143 0.2177 0.7205 0.100 Uiso calc R 1 . .
    C C16 0.9841(4) 0.2916(4) 0.7478(4) 0.0757(14) Uani d . 1 . .
    H H16 1.0269 0.3184 0.8060 0.091 Uiso calc R 1 . .
    C C20 0.6837(4) 0.5105(4) 0.7793(3) 0.0656(12) Uani d . 1 . .
    H H20A 0.6611 0.5785 0.7579 0.079 Uiso calc R 1 . .
    H H20B 0.7276 0.5133 0.8462 0.079 Uiso calc R 1 . .
    C C21 0.5802(4) 0.4470(3) 0.7672(3) 0.0613(11) Uani d . 1 . .
    N N22 0.5338(3) 0.4064(3) 0.6806(2) 0.0550(9) Uani d . 1 . .
    C C23 0.4413(4) 0.3488(4) 0.6644(4) 0.0654(12) Uani d . 1 . .
    H H23 0.4105 0.3197 0.6046 0.078 Uiso calc R 1 . .
    C C24 0.3901(5) 0.3313(4) 0.7336(4) 0.0838(16) Uani d . 1 . .
    H H24 0.3257 0.2908 0.7210 0.101 Uiso calc R 1 . .
    C C25 0.4356(6) 0.3747(5) 0.8221(4) 0.0969(19) Uani d . 1 . .
    H H25 0.4010 0.3657 0.8693 0.116 Uiso calc R 1 . .
    C C26 0.5320(5) 0.4309(4) 0.8391(4) 0.0836(16) Uani d . 1 . .
    H H26 0.5654 0.4585 0.8992 0.100 Uiso calc R 1 . .
    C C29 0.8489(4) 0.5393(4) 0.7227(4) 0.0754(14) Uani d . 1 . .
    H H29A 0.9141 0.5008 0.7187 0.090 Uiso calc R 1 . .
    H H29B 0.8717 0.5761 0.7824 0.090 Uiso calc R 1 . .
    C C30 0.8161(5) 0.6143(4) 0.6411(4) 0.0844(16) Uani d . 1 . .
    H H30A 0.7421 0.6425 0.6365 0.101 Uiso calc R 1 . .
    H H30B 0.8708 0.6690 0.6547 0.101 Uiso calc R 1 . .
    C C31 0.8117(5) 0.5679(4) 0.5478(4) 0.0785(15) Uani d . 1 . .
    N N32 0.7396(3) 0.4907(3) 0.5160(3) 0.0622(9) Uani d . 1 . .
    C C33 0.7388(5) 0.4462(4) 0.4339(4) 0.0786(15) Uani d . 1 . .
    H H33 0.6886 0.3930 0.4117 0.094 Uiso calc R 1 . .
    C C34 0.8076(7) 0.4745(6) 0.3813(5) 0.110(2) Uani d . 1 . .
    H H34 0.8059 0.4407 0.3256 0.132 Uiso calc R 1 . .
    C C35 0.8784(7) 0.5538(7) 0.4133(7) 0.131(3) Uani d . 1 . .
    H H35 0.9246 0.5761 0.3779 0.157 Uiso calc R 1 . .
    C C36 0.8832(5) 0.6015(5) 0.4963(6) 0.105(2) Uani d . 1 . .
    H H36 0.9328 0.6551 0.5183 0.126 Uiso calc R 1 . .
    O O1W 0.5727(3) 0.1334(3) 0.5140(3) 0.1020(13) Uani d . 1 . .
    H H1WA 0.5020 0.1486 0.4914 0.122 Uiso d R 1 . .
    H H1WB 0.5999 0.1120 0.4716 0.122 Uiso d R 1 . .
    Cl Cl2 0.30150(12) 0.07028(13) 0.58931(11) 0.0868(4) Uani d D 1 . .
    O O1P 0.2155(15) 0.0026(14) 0.5614(12) 0.141(11) Uani d PDU 0.345(18) . .
    O O1P' 0.2667(19) -0.0214(9) 0.5796(12) 0.312(16) Uani d PDU 0.655(18) . .
    O O2P 0.3503(13) 0.0570(12) 0.5146(9) 0.094(6) Uani d PD 0.345(18) . .
    O O2P' 0.3620(13) 0.0972(14) 0.5372(9) 0.280(13) Uani d PDU 0.655(18) . .
    O O3P 0.3813(14) 0.0494(19) 0.6654(11) 0.32(3) Uani d PDU 0.345(18) . .
    O O3P' 0.3603(13) 0.0915(9) 0.6789(5) 0.193(7) Uani d PDU 0.655(18) . .
    O O4P 0.2611(19) 0.1602(10) 0.5814(18) 0.37(4) Uani d PDU 0.345(18) . .
    O O4P' 0.2149(12) 0.1330(15) 0.5729(12) 0.333(16) Uani d PDU 0.655(18) . .
loop_
    _atom_site_aniso_label
    _atom_site_aniso_U_11
    _atom_site_aniso_U_22
    _atom_site_aniso_U_33
    _atom_site_aniso_U_12
    _atom_site_aniso_U_13
    _atom_site_aniso_U_23
    Zn1 0.0624(3) 0.0507(3) 0.0425(3) 0.0015(2) 0.0173(2) -0.0019(2)
    Cl1 0.0718(7) 0.0522(6) 0.0512(6) 0.0066(5) 0.0105(5) -0.0085(5)
    O10 0.0609(19) 0.0487(16) 0.0676(19) 0.0033(14) 0.0125(15) -0.0097(14)
    N1 0.065(2) 0.055(2) 0.0480(19) -0.0006(17) 0.0122(16) -0.0086(16)
    C10 0.069(3) 0.074(3) 0.044(2) 0.008(2) 0.012(2) 0.005(2)
    C11 0.063(3) 0.056(3) 0.054(2) 0.009(2) 0.019(2) 0.012(2)
    C12 0.063(3) 0.042(2) 0.058(2) 0.005(2) 0.025(2) 0.0069(19)
    C13 0.076(3) 0.054(3) 0.070(3) 0.005(2) 0.032(3) 0.002(2)
    C14 0.088(4) 0.068(3) 0.096(4) 0.011(3) 0.052(3) 0.009(3)
    C15 0.060(3) 0.090(4) 0.105(4) 0.013(3) 0.034(3) 0.023(3)
    C16 0.068(3) 0.089(4) 0.066(3) 0.003(3) 0.015(3) 0.012(3)
    C20 0.085(3) 0.066(3) 0.043(2) 0.005(3) 0.015(2) -0.013(2)
    C21 0.080(3) 0.056(3) 0.051(2) 0.016(2) 0.024(2) 0.000(2)
    N22 0.064(2) 0.055(2) 0.050(2) 0.0066(18) 0.0238(17) 0.0015(16)
    C23 0.074(3) 0.059(3) 0.071(3) 0.007(2) 0.032(3) 0.007(2)
    C24 0.086(4) 0.075(4) 0.105(4) 0.003(3) 0.051(3) 0.015(3)
    C25 0.124(5) 0.102(5) 0.090(4) 0.007(4) 0.070(4) 0.012(4)
    C26 0.115(5) 0.087(4) 0.061(3) 0.018(4) 0.044(3) 0.002(3)
    C29 0.080(3) 0.069(3) 0.073(3) -0.014(3) 0.017(3) -0.014(3)
    C30 0.072(3) 0.061(3) 0.120(5) -0.008(3) 0.027(3) -0.005(3)
    C31 0.079(3) 0.060(3) 0.105(4) 0.013(3) 0.042(3) 0.015(3)
    N32 0.073(2) 0.053(2) 0.068(2) 0.003(2) 0.032(2) 0.0069(19)
    C33 0.089(4) 0.090(4) 0.068(3) 0.025(3) 0.041(3) 0.019(3)
    C34 0.136(6) 0.121(6) 0.102(5) 0.042(5) 0.077(5) 0.039(4)
    C35 0.133(7) 0.137(7) 0.162(8) 0.043(6) 0.103(6) 0.068(6)
    C36 0.089(4) 0.089(4) 0.156(6) 0.003(3) 0.065(5) 0.036(5)
    O1W 0.081(2) 0.078(3) 0.142(4) -0.003(2) 0.025(2) -0.037(2)
    Cl2 0.0735(9) 0.1060(12) 0.0876(9) -0.0081(8) 0.0345(8) -0.0347(8)
    O1P 0.147(14) 0.137(18) 0.108(13) -0.099(13) -0.005(12) 0.025(13)
    O1P' 0.50(4) 0.166(13) 0.37(3) -0.155(18) 0.28(3) -0.142(17)
    O2P 0.122(11) 0.103(10) 0.066(7) -0.021(9) 0.041(7) -0.039(7)
    O2P' 0.315(19) 0.41(3) 0.185(13) -0.25(2) 0.177(14) -0.159(15)
    O3P 0.107(16) 0.50(7) 0.27(4) 0.09(3) -0.074(19) 0.14(4)
    O3P' 0.36(2) 0.140(9) 0.064(5) -0.051(10) 0.037(8) -0.027(5)
    O4P 0.105(18) 0.127(18) 0.84(10) 0.018(13) 0.07(3) -0.24(4)
    O4P' 0.092(9) 0.48(4) 0.37(2) 0.118(15) -0.027(10) -0.17(2)
loop_
    _geom_bond_atom_site_label_1
    _geom_bond_atom_site_label_2
    _geom_bond_site_symmetry_2
    _geom_bond_distance
    _geom_bond_publ_flag
    Zn1 N32 . 2.096(4) ?
    Zn1 N22 . 2.103(3) ?
    Zn1 O10 . 2.212(3) ?
    Zn1 N1 . 2.252(3) ?
    Zn1 Cl1 . 2.4048(12) ?
    Zn1 Cl1 3_666 2.5555(12) ?
    Cl1 Zn1 3_666 2.5555(12) ?
    O10 C12 . 1.368(5) ?
    O10 H10 . 0.9333 ?
    N1 C20 . 1.491(5) ?
    N1 C10 . 1.498(6) ?
    N1 C29 . 1.499(6) ?
    C10 C11 . 1.512(6) ?
    C10 H10A . 0.9700 ?
    C10 H10B . 0.9700 ?
    C11 C16 . 1.383(6) ?
    C11 C12 . 1.400(6) ?
    C12 C13 . 1.380(6) ?
    C13 C14 . 1.383(7) ?
    C13 H13 . 0.9300 ?
    C14 C15 . 1.365(8) ?
    C14 H14 . 0.9300 ?
    C15 C16 . 1.391(7) ?
    C15 H15 . 0.9300 ?
    C16 H16 . 0.9300 ?
    C20 C21 . 1.494(7) ?
    C20 H20A . 0.9700 ?
    C20 H20B . 0.9700 ?
    C21 N22 . 1.344(5) ?
    C21 C26 . 1.382(6) ?
    N22 C23 . 1.334(6) ?
    C23 C24 . 1.374(6) ?
    C23 H23 . 0.9300 ?
    C24 C25 . 1.380(8) ?
    C24 H24 . 0.9300 ?
    C25 C26 . 1.360(8) ?
    C25 H25 . 0.9300 ?
    C26 H26 . 0.9300 ?
    C29 C30 . 1.519(7) ?
    C29 H29A . 0.9700 ?
    C29 H29B . 0.9700 ?
    C30 C31 . 1.494(8) ?
    C30 H30A . 0.9700 ?
    C30 H30B . 0.9700 ?
    C31 N32 . 1.345(6) ?
    C31 C36 . 1.400(8) ?
    N32 C33 . 1.344(6) ?
    C33 C34 . 1.366(8) ?
    C33 H33 . 0.9300 ?
    C34 C35 . 1.358(11) ?
    C34 H34 . 0.9300 ?
    C35 C36 . 1.364(10) ?
    C35 H35 . 0.9300 ?
    C36 H36 . 0.9300 ?
    O1W H1WA . 0.8581 ?
    O1W H1WB . 0.8444 ?
    Cl2 O2P' . 1.274(9) ?
    Cl2 O3P . 1.277(11) ?
    Cl2 O1P' . 1.283(10) ?
    Cl2 O4P . 1.284(11) ?
    Cl2 O4P' . 1.318(10) ?
    Cl2 O3P' . 1.329(8) ?
    Cl2 O1P . 1.354(10) ?
    Cl2 O2P . 1.418(10) ?
loop_
    _geom_angle_atom_site_label_1
    _geom_angle_atom_site_label_2
    _geom_angle_atom_site_label_3
    _geom_angle_site_symmetry_1
    _geom_angle_site_symmetry_3
    _geom_angle
    _geom_angle_publ_flag
    N32 Zn1 N22 . . 165.61(15) ?
    N32 Zn1 O10 . . 90.28(13) ?
    N22 Zn1 O10 . . 90.33(12) ?
    N32 Zn1 N1 . . 88.07(14) ?
    N22 Zn1 N1 . . 77.69(14) ?
    O10 Zn1 N1 . . 84.28(12) ?
    N32 Zn1 Cl1 . . 97.72(11) ?
    N22 Zn1 Cl1 . . 96.67(11) ?
    O10 Zn1 Cl1 . . 87.09(8) ?
    N1 Zn1 Cl1 . . 169.64(10) ?
    N32 Zn1 Cl1 . 3_666 91.34(10) ?
    N22 Zn1 Cl1 . 3_666 89.29(10) ?
    O10 Zn1 Cl1 . 3_666 174.95(8) ?
    N1 Zn1 Cl1 . 3_666 100.55(9) ?
    Cl1 Zn1 Cl1 . 3_666 87.95(4) ?
    Zn1 Cl1 Zn1 . 3_666 92.05(4) ?
    C12 O10 Zn1 . . 122.4(2) ?
    C12 O10 H10 . . 119.6 ?
    Zn1 O10 H10 . . 116.2 ?
    C20 N1 C10 . . 108.4(3) ?
    C20 N1 C29 . . 110.6(4) ?
    C10 N1 C29 . . 108.5(4) ?
    C20 N1 Zn1 . . 100.0(2) ?
    C10 N1 Zn1 . . 113.0(3) ?
    C29 N1 Zn1 . . 116.0(3) ?
    N1 C10 C11 . . 114.1(3) ?
    N1 C10 H10A . . 108.7 ?
    C11 C10 H10A . . 108.7 ?
    N1 C10 H10B . . 108.7 ?
    C11 C10 H10B . . 108.7 ?
    H10A C10 H10B . . 107.6 ?
    C16 C11 C12 . . 118.3(4) ?
    C16 C11 C10 . . 122.0(4) ?
    C12 C11 C10 . . 119.5(4) ?
    O10 C12 C13 . . 121.8(4) ?
    O10 C12 C11 . . 117.3(4) ?
    C13 C12 C11 . . 120.9(4) ?
    C12 C13 C14 . . 119.3(5) ?
    C12 C13 H13 . . 120.3 ?
    C14 C13 H13 . . 120.3 ?
    C15 C14 C13 . . 120.8(5) ?
    C15 C14 H14 . . 119.6 ?
    C13 C14 H14 . . 119.6 ?
    C14 C15 C16 . . 119.8(5) ?
    C14 C15 H15 . . 120.1 ?
    C16 C15 H15 . . 120.1 ?
    C11 C16 C15 . . 120.8(5) ?
    C11 C16 H16 . . 119.6 ?
    C15 C16 H16 . . 119.6 ?
    N1 C20 C21 . . 110.4(3) ?
    N1 C20 H20A . . 109.6 ?
    C21 C20 H20A . . 109.6 ?
    N1 C20 H20B . . 109.6 ?
    C21 C20 H20B . . 109.6 ?
    H20A C20 H20B . . 108.1 ?
    N22 C21 C26 . . 120.6(5) ?
    N22 C21 C20 . . 116.1(4) ?
    C26 C21 C20 . . 123.2(4) ?
    C23 N22 C21 . . 119.6(4) ?
    C23 N22 Zn1 . . 126.7(3) ?
    C21 N22 Zn1 . . 113.7(3) ?
    N22 C23 C24 . . 121.7(5) ?
    N22 C23 H23 . . 119.1 ?
    C24 C23 H23 . . 119.1 ?
    C23 C24 C25 . . 119.0(5) ?
    C23 C24 H24 . . 120.5 ?
    C25 C24 H24 . . 120.5 ?
    C26 C25 C24 . . 119.0(5) ?
    C26 C25 H25 . . 120.5 ?
    C24 C25 H25 . . 120.5 ?
    C25 C26 C21 . . 120.0(5) ?
    C25 C26 H26 . . 120.0 ?
    C21 C26 H26 . . 120.0 ?
    N1 C29 C30 . . 113.7(4) ?
    N1 C29 H29A . . 108.8 ?
    C30 C29 H29A . . 108.8 ?
    N1 C29 H29B . . 108.8 ?
    C30 C29 H29B . . 108.8 ?
    H29A C29 H29B . . 107.7 ?
    C31 C30 C29 . . 112.7(4) ?
    C31 C30 H30A . . 109.0 ?
    C29 C30 H30A . . 109.0 ?
    C31 C30 H30B . . 109.0 ?
    C29 C30 H30B . . 109.0 ?
    H30A C30 H30B . . 107.8 ?
    N32 C31 C36 . . 120.9(6) ?
    N32 C31 C30 . . 118.0(4) ?
    C36 C31 C30 . . 121.2(6) ?
    C33 N32 C31 . . 118.1(4) ?
    C33 N32 Zn1 . . 118.4(3) ?
    C31 N32 Zn1 . . 123.4(3) ?
    N32 C33 C34 . . 123.8(6) ?
    N32 C33 H33 . . 118.1 ?
    C34 C33 H33 . . 118.1 ?
    C35 C34 C33 . . 117.5(7) ?
    C35 C34 H34 . . 121.3 ?
    C33 C34 H34 . . 121.3 ?
    C34 C35 C36 . . 121.2(7) ?
    C34 C35 H35 . . 119.4 ?
    C36 C35 H35 . . 119.4 ?
    C35 C36 C31 . . 118.5(7) ?
    C35 C36 H36 . . 120.7 ?
    C31 C36 H36 . . 120.7 ?
    H1WA O1W H1WB . . 112.3 ?
    O2P' Cl2 O1P' . . 115.8(9) ?
    O3P Cl2 O4P . . 117.1(10) ?
    O2P' Cl2 O4P' . . 107.6(9) ?
    O1P' Cl2 O4P' . . 110.7(7) ?
    O2P' Cl2 O3P' . . 107.3(7) ?
    O1P' Cl2 O3P' . . 111.9(8) ?
    O4P' Cl2 O3P' . . 102.4(7) ?
    O3P Cl2 O1P . . 116.5(11) ?
    O4P Cl2 O1P . . 110.0(8) ?
    O3P Cl2 O2P . . 105.0(9) ?
    O4P Cl2 O2P . . 106.8(11) ?
    O1P Cl2 O2P . . 99.2(8) ?
loop_
    _geom_torsion_atom_site_label_1
    _geom_torsion_atom_site_label_2
    _geom_torsion_atom_site_label_3
    _geom_torsion_atom_site_label_4
    _geom_torsion_site_symmetry_1
    _geom_torsion_site_symmetry_2
    _geom_torsion_site_symmetry_3
    _geom_torsion_site_symmetry_4
    _geom_torsion
    _geom_torsion_publ_flag
    N32 Zn1 Cl1 Zn1 . . . 3_666 -91.08(11) ?
    N22 Zn1 Cl1 Zn1 . . . 3_666 89.05(10) ?
    O10 Zn1 Cl1 Zn1 . . . 3_666 179.03(8) ?
    N1 Zn1 Cl1 Zn1 . . . 3_666 145.4(5) ?
    N32 Zn1 O10 C12 . . . . 45.9(3) ?
    N22 Zn1 O10 C12 . . . . -119.7(3) ?
    N1 Zn1 O10 C12 . . . . -42.1(3) ?
    Cl1 Zn1 O10 C12 . . . . 143.6(3) ?
    N32 Zn1 N1 C20 . . . . 141.0(3) ?
    N22 Zn1 N1 C20 . . . . -37.0(3) ?
    O10 Zn1 N1 C20 . . . . -128.6(3) ?
    Cl1 Zn1 N1 C20 . . . . -94.8(6) ?
    Cl1 Zn1 N1 C20 3_666 . . . 50.0(3) ?
    N32 Zn1 N1 C10 . . . . -104.0(3) ?
    N22 Zn1 N1 C10 . . . . 78.0(3) ?
    O10 Zn1 N1 C10 . . . . -13.5(3) ?
    Cl1 Zn1 N1 C10 . . . . 20.2(7) ?
    Cl1 Zn1 N1 C10 3_666 . . . 165.0(3) ?
    N32 Zn1 N1 C29 . . . . 22.2(3) ?
    N22 Zn1 N1 C29 . . . . -155.8(3) ?
    O10 Zn1 N1 C29 . . . . 112.6(3) ?
    Cl1 Zn1 N1 C29 . . . . 146.4(5) ?
    Cl1 Zn1 N1 C29 3_666 . . . -68.8(3) ?
    C20 N1 C10 C11 . . . . 171.6(4) ?
    C29 N1 C10 C11 . . . . -68.3(5) ?
    Zn1 N1 C10 C11 . . . . 61.8(4) ?
    N1 C10 C11 C16 . . . . 118.6(5) ?
    N1 C10 C11 C12 . . . . -66.2(5) ?
    Zn1 O10 C12 C13 . . . . -126.7(4) ?
    Zn1 O10 C12 C11 . . . . 53.2(4) ?
    C16 C11 C12 O10 . . . . 177.9(4) ?
    C10 C11 C12 O10 . . . . 2.5(6) ?
    C16 C11 C12 C13 . . . . -2.2(6) ?
    C10 C11 C12 C13 . . . . -177.6(4) ?
    O10 C12 C13 C14 . . . . -177.9(4) ?
    C11 C12 C13 C14 . . . . 2.2(6) ?
    C12 C13 C14 C15 . . . . -0.8(7) ?
    C13 C14 C15 C16 . . . . -0.6(8) ?
    C12 C11 C16 C15 . . . . 0.8(7) ?
    C10 C11 C16 C15 . . . . 176.1(5) ?
    C14 C15 C16 C11 . . . . 0.6(8) ?
    C10 N1 C20 C21 . . . . -70.2(4) ?
    C29 N1 C20 C21 . . . . 171.0(4) ?
    Zn1 N1 C20 C21 . . . . 48.2(4) ?
    N1 C20 C21 N22 . . . . -36.3(5) ?
    N1 C20 C21 C26 . . . . 144.7(4) ?
    C26 C21 N22 C23 . . . . -1.0(6) ?
    C20 C21 N22 C23 . . . . 179.9(4) ?
    C26 C21 N22 Zn1 . . . . 179.4(4) ?
    C20 C21 N22 Zn1 . . . . 0.4(5) ?
    N32 Zn1 N22 C23 . . . . -166.2(5) ?
    O10 Zn1 N22 C23 . . . . -73.8(4) ?
    N1 Zn1 N22 C23 . . . . -157.9(4) ?
    Cl1 Zn1 N22 C23 . . . . 13.3(4) ?
    Cl1 Zn1 N22 C23 3_666 . . . 101.2(4) ?
    N32 Zn1 N22 C21 . . . . 13.3(7) ?
    O10 Zn1 N22 C21 . . . . 105.7(3) ?
    N1 Zn1 N22 C21 . . . . 21.6(3) ?
    Cl1 Zn1 N22 C21 . . . . -167.2(3) ?
    Cl1 Zn1 N22 C21 3_666 . . . -79.3(3) ?
    C21 N22 C23 C24 . . . . 1.5(7) ?
    Zn1 N22 C23 C24 . . . . -179.1(4) ?
    N22 C23 C24 C25 . . . . 0.1(8) ?
    C23 C24 C25 C26 . . . . -2.1(9) ?
    C24 C25 C26 C21 . . . . 2.5(9) ?
    N22 C21 C26 C25 . . . . -1.0(8) ?
    C20 C21 C26 C25 . . . . 178.0(5) ?
    C20 N1 C29 C30 . . . . -89.1(5) ?
    C10 N1 C29 C30 . . . . 152.1(4) ?
    Zn1 N1 C29 C30 . . . . 23.7(5) ?
    N1 C29 C30 C31 . . . . -74.9(6) ?
    C29 C30 C31 N32 . . . . 59.3(6) ?
    C29 C30 C31 C36 . . . . -118.6(6) ?
    C36 C31 N32 C33 . . . . 0.6(7) ?
    C30 C31 N32 C33 . . . . -177.3(4) ?
    C36 C31 N32 Zn1 . . . . -175.2(4) ?
    C30 C31 N32 Zn1 . . . . 6.9(6) ?
    N22 Zn1 N32 C33 . . . . 152.3(5) ?
    O10 Zn1 N32 C33 . . . . 59.9(3) ?
    N1 Zn1 N32 C33 . . . . 144.1(3) ?
    Cl1 Zn1 N32 C33 . . . . -27.2(3) ?
    Cl1 Zn1 N32 C33 3_666 . . . -115.3(3) ?
    N22 Zn1 N32 C31 . . . . -32.0(8) ?
    O10 Zn1 N32 C31 . . . . -124.4(4) ?
    N1 Zn1 N32 C31 . . . . -40.1(4) ?
    Cl1 Zn1 N32 C31 . . . . 148.5(4) ?
    Cl1 Zn1 N32 C31 3_666 . . . 60.4(4) ?
    C31 N32 C33 C34 . . . . 0.4(7) ?
    Zn1 N32 C33 C34 . . . . 176.4(4) ?
    N32 C33 C34 C35 . . . . -1.6(9) ?
    C33 C34 C35 C36 . . . . 1.9(11) ?
    C34 C35 C36 C31 . . . . -1.0(11) ?
    N32 C31 C36 C35 . . . . -0.3(9) ?
    C30 C31 C36 C35 . . . . 177.6(6) ?
loop_
    _geom_hbond_atom_site_label_D
    _geom_hbond_atom_site_label_H
    _geom_hbond_atom_site_label_A
    _geom_hbond_site_symmetry_A
    _geom_hbond_distance_DH
    _geom_hbond_distance_HA
    _geom_hbond_distance_DA
    _geom_hbond_angle_DHA
    _geom_hbond_publ_flag
    O10 H10 O1W . 0.93 1.67 2.598(4) 170 y
    O1W H1WA O2P . 0.86 2.34 2.928(15) 126 y
    O1W H1WA O2P' . 0.86 2.15 2.766(13) 128 ?
    O1W H1WB O1P' 3_656 0.84 2.34 3.117(19) 153 ?
    O1W H1WB O2P 3_656 0.84 2.32 2.777(15) 114 y
    C35 H35 Cg 3_766 0.93 3.14 3.944 148 y
