# Supplementary material for: Di-μ-chlorido-bis­{[2-({[2-(2-pyrid­yl)eth­yl](2-pyridylmeth­yl)amino}meth­yl)phenol]zinc(II)} bis­(perchlorate) dihydrate
Source: Acta Crystallogr Sect E Struct Rep Online. 2010 Jan 30;66(Pt 2):m229–30. doi: 10.1107/S1600536810003259 (PMC2979697; doi:10.1107/S1600536810003259)
Supplement: Supplementary file 2 [file e-66-0m229-Isup2.hkl]

#
# h,k,l, Fc-squared, Fo-squared, sigma(Fo-squared) and status flag
#
data_I
_shelx_title 
;
bis(\m-Chloro)-bis[(2-pyridylethyl)(2-pyridylmethyl)(2-hydroxybenzyl)amine]
-di-zinc(II) diperchlorate dihydrate
;
_shelx_refln_list_code          4
_shelx_F_calc_maximum      222.61
_exptl_crystal_F_000      1104.00
_reflns_d_resolution_high  0.8383
 
loop_
 _symmetry_equiv_pos_as_xyz
 'x, y, z'
 '-x+1/2, y+1/2, -z+1/2'
 '-x, -y, -z'
 'x-1/2, -y-1/2, z-1/2'
 
_cell_length_a    12.3394
_cell_length_b    13.2714
_cell_length_c    14.7506
_cell_angle_alpha  90.000
_cell_angle_beta  107.779
_cell_angle_gamma  90.000
 
_shelx_F_squared_multiplier     1.000
 
loop_
 _refln_index_h
 _refln_index_k
 _refln_index_l
 _refln_F_squared_calc
 _refln_F_squared_meas
 _refln_F_squared_sigma
 _refln_observed_status
   2   0   0     4926.81     5206.13     89.79 o
   4   0   0      892.81      881.34     28.29 o
   6   0   0      474.43      435.30      8.53 o
   8   0   0      665.81      593.18     11.95 o
  10   0   0      327.06      329.37     11.29 o
  12   0   0      641.87      518.77     15.46 o
  14   0   0       72.26      113.26     59.26 o
   1   1   0     8925.57     8424.25    164.49 o
   2   1   0      182.84      229.55     22.84 o
   3   1   0    14345.56    15481.30     55.20 o
   4   1   0      136.30      157.20     16.73 o
   5   1   0     2229.63     2055.10     28.30 o
   6   1   0      571.74      492.62     34.42 o
   7   1   0      967.09      968.07     23.96 o
   8   1   0      233.17      230.04     29.37 o
   9   1   0      746.72      667.85     20.47 o
  10   1   0       10.04       14.49     20.90 o
  11   1   0      319.00      366.05     18.35 o
  12   1   0        8.79       -3.55     20.73 o
  13   1   0       46.30       60.35     25.93 o
   0   2   0    49553.91    49549.39    365.60 o
   1   2   0    11698.20    12181.38    356.50 o
   2   2   0    13878.70    15053.45    178.99 o
   3   2   0     6908.72     6898.85    193.21 o
   4   2   0     1841.63     1663.82     89.25 o
   5   2   0     1566.63     1575.77     25.75 o
   6   2   0      744.65      944.33     30.43 o
   7   2   0      955.76     1066.41     31.97 o
   8   2   0      955.27      889.51     30.66 o
   9   2   0        6.63       -4.27     11.11 o
  10   2   0       16.26       11.19     14.92 o
  11   2   0      248.41      195.79     11.24 o
  12   2   0       42.07       40.16     11.87 o
  13   2   0       72.12      104.61     35.89 o
   1   3   0      607.20      757.01     26.58 o
   2   3   0    11744.20    12383.62    228.59 o
   3   3   0     1740.49     1665.68    104.73 o
   4   3   0     1246.45     1203.47     21.03 o
   5   3   0     1528.04     1393.03     50.56 o
   6   3   0     7162.25     6924.42     78.00 o
   7   3   0       16.45       51.55      6.93 o
   8   3   0       71.66       70.31      7.61 o
   9   3   0      194.38      207.23      9.77 o
  10   3   0      329.30      329.73     15.28 o
  11   3   0        0.55       11.01     25.72 o
  12   3   0       11.64        4.22     14.71 o
  13   3   0        1.99      -75.22     75.22 o
   0   4   0     1782.43     1817.59     29.53 o
   1   4   0    11753.20    11836.08     50.99 o
   2   4   0    12468.70    13052.87    106.04 o
   3   4   0     5735.87     5831.73     75.81 o
   4   4   0       64.65       72.41      9.15 o
   5   4   0       12.62       23.25      5.41 o
   6   4   0       24.79       24.56      6.00 o
   7   4   0     1725.58     1795.34     45.62 o
   8   4   0      203.12      178.67     30.77 o
   9   4   0      108.75       86.36      9.71 o
  10   4   0       36.93       85.32     28.57 o
  11   4   0      203.30      239.31     16.72 o
  12   4   0        6.36      -14.81     30.76 o
  13   4   0       44.15       -5.90     33.37 o
   1   5   0      391.00      390.86     42.01 o
   2   5   0    12920.18    13799.47     64.19 o
   3   5   0     8976.77     9127.63     82.61 o
   4   5   0     2697.55     2387.44     31.94 o
   5   5   0      136.80      211.81      6.82 o
   6   5   0     2254.68     2132.95     58.89 o
   7   5   0      924.16      943.96     20.43 o
   8   5   0      107.64      128.90      8.84 o
   9   5   0       51.36       37.35     28.75 o
  10   5   0      789.61      780.72     17.96 o
  11   5   0       75.88       74.89     11.74 o
  12   5   0       12.22      -30.35     31.18 o
  13   5   0        0.26        4.70     31.92 o
   0   6   0     6158.14     6127.76     64.59 o
   1   6   0    10463.51    10055.23     57.48 o
   2   6   0      510.28      629.02     42.57 o
   3   6   0     3445.99     3228.46     87.53 o
   4   6   0     1094.65     1086.11     52.92 o
   5   6   0      547.06      597.38     13.32 o
   6   6   0      706.65      702.79     50.15 o
   7   6   0      139.41      140.20      8.09 o
   8   6   0       11.77        6.76     21.04 o
   9   6   0      129.41      124.47     10.20 o
  10   6   0      186.25      207.52     15.95 o
  11   6   0      316.95      330.44     37.47 o
  12   6   0      146.91      140.19     13.82 o
   1   7   0     1078.03     1040.87    100.01 o
   2   7   0      871.57      980.80     17.94 o
   3   7   0       97.70       81.41     11.60 o
   4   7   0        5.45        4.66      6.59 o
   5   7   0     2169.92     2180.53     37.81 o
   6   7   0      196.27      176.98     15.49 o
   7   7   0      410.75      428.37     10.75 o
   8   7   0        8.49       -4.42     30.78 o
   9   7   0      103.08      108.30     26.52 o
  10   7   0      166.59      185.03     12.25 o
  11   7   0       45.87       -7.76     40.65 o
  12   7   0       10.50       13.45     17.83 o
   0   8   0     2889.12     2917.32     55.36 o
   1   8   0        1.18       11.08      6.53 o
   2   8   0      231.76      219.58      9.07 o
   3   8   0       17.79       44.23     13.67 o
   4   8   0     4492.05     4428.60    148.62 o
   5   8   0       17.75       23.74     24.17 o
   6   8   0       18.19       31.00      7.98 o
   7   8   0      533.46      509.56     12.05 o
   8   8   0      685.73      708.19     19.24 o
   9   8   0      159.22      157.47     12.16 o
  10   8   0       55.48        4.91     30.56 o
  11   8   0        1.33       -4.81     31.32 o
  12   8   0      106.56      146.39     16.42 o
   1   9   0      178.56      161.28      8.95 o
   2   9   0        2.39      -11.78     17.62 o
   3   9   0      906.96      885.53     20.30 o
   4   9   0        8.34        6.50      7.88 o
   5   9   0     3230.28     2921.66     48.14 o
   6   9   0       91.17       69.13     27.73 o
   7   9   0       59.44       21.86     25.91 o
   8   9   0        0.19      -11.99     26.09 o
   9   9   0      146.51      188.03     12.08 o
  10   9   0        0.42        8.01     30.45 o
  11   9   0        7.48        6.06     17.96 o
   0  10   0      434.98      463.14     14.77 o
   1  10   0      208.05      196.16      9.14 o
   2  10   0       64.21       65.54     12.80 o
   3  10   0      959.54      886.19     19.33 o
   4  10   0     1669.53     1746.29     68.16 o
   5  10   0        6.02        5.68     29.76 o
   6  10   0      461.95      452.20     11.98 o
   7  10   0        1.29      -25.89     25.89 o
   8  10   0       64.68       58.96     44.11 o
   9  10   0       89.85      106.62     12.65 o
  10  10   0        0.30       12.69     17.67 o
   1  11   0      204.64      181.10     10.45 o
   2  11   0      631.68      647.23     13.07 o
   3  11   0      127.67      141.98     10.49 o
   4  11   0      322.95      327.25     13.60 o
   5  11   0      599.29      551.85     13.18 o
   6  11   0      134.07      120.11     11.88 o
   7  11   0       94.98       83.78     11.93 o
   8  11   0      100.91       91.29     59.09 o
   9  11   0       43.49       27.90     17.64 o
  10  11   0      197.72      215.25     14.77 o
   0  12   0      849.55      759.55     22.18 o
   1  12   0      609.43      599.65     21.16 o
   2  12   0       44.25       65.94     38.87 o
   3  12   0      338.95      335.66     11.79 o
   4  12   0       31.53       54.23     10.50 o
   5  12   0       86.67      108.99     11.86 o
   6  12   0       36.23       32.77     15.27 o
   7  12   0        2.93        9.20     28.82 o
   8  12   0       31.13       28.26     13.32 o
   9  12   0       14.44        6.33     18.92 o
   1  13   0       39.55       36.42     15.30 o
   2  13   0      613.35      617.23     14.39 o
   3  13   0       85.60       89.96     11.81 o
   4  13   0        1.02       -6.56     28.17 o
   5  13   0       74.03      103.46     16.22 o
   6  13   0      210.10      190.94     14.51 o
   7  13   0        1.33      -19.75     42.96 o
   8  13   0       46.23       52.57     20.65 o
   0  14   0       44.68       64.77     16.66 o
   1  14   0       89.67       75.41     31.46 o
   2  14   0       80.60       86.06     13.71 o
   3  14   0      145.44      164.17     13.11 o
   4  14   0       51.54       69.40     17.76 o
   5  14   0      222.84      228.12     14.48 o
   6  14   0        2.61      -30.97     30.97 o
   1  15   0       23.70        3.70     31.39 o
   2  15   0      121.07      111.23     14.64 o
   3  15   0       87.30       92.24     14.42 o
   4  15   0        8.51        0.00     34.13 o
 -13   0   1       44.22       29.37     43.06 o
 -11   0   1        9.71       -3.97     35.72 o
  -9   0   1     3207.54     3084.42     69.52 o
  -7   0   1      225.78      246.38      9.93 o
  -5   0   1     1872.92     2074.83     37.69 o
  -3   0   1       61.91       55.38      3.96 o
  -1   0   1    43836.32    44476.50    271.19 o
   1   0   1      339.52      462.20     10.22 o
   3   0   1     1924.25     1924.40     30.52 o
   5   0   1       36.25       60.98      6.10 o
   7   0   1       37.71      -22.23     22.23 o
   9   0   1       18.43        0.00     30.14 o
  11   0   1      293.83      256.94     18.06 o
  13   0   1      190.51      208.80     19.88 o
 -14   1   1      141.38      169.53     21.67 o
 -13   1   1        6.27       -5.91     17.74 o
 -12   1   1        1.53       -1.97     37.55 o
 -11   1   1       28.92       -9.90     37.62 o
 -10   1   1      182.01      167.18     13.92 o
  -9   1   1        0.01      -14.07     30.14 o
  -8   1   1     3833.15     3316.23     64.31 o
  -7   1   1        2.99       -4.03     20.10 o
  -6   1   1       93.16       68.55      8.07 o
  -5   1   1       84.74      116.07      6.10 o
  -4   1   1     1239.97     1168.75     26.47 o
  -3   1   1     4765.79     4613.06     42.60 o
  -2   1   1     9975.57    11697.49    202.09 o
  -1   1   1        0.46       16.72      1.86 o
   0   1   1    12706.91    11653.05    147.48 o
   1   1   1      261.98      326.62      9.66 o
   2   1   1     2952.92     2685.62     29.37 o
   3   1   1      428.55      520.61     13.85 o
   4   1   1     2298.69     2229.96     37.73 o
   5   1   1     3438.97     3555.96     51.85 o
   6   1   1        3.29       -8.02     18.04 o
   7   1   1     1226.13     1279.24     30.07 o
   8   1   1     2916.33     2860.16     62.09 o
   9   1   1       10.12        2.00     32.02 o
  10   1   1      292.66      268.67     15.93 o
  11   1   1        0.04       11.92     15.91 o
  12   1   1      282.47      355.83     19.88 o
  13   1   1       28.32       37.73     45.68 o
 -14   2   1       87.15       84.33     21.57 o
 -13   2   1       32.65       39.29     17.68 o
 -12   2   1       92.51       73.69     17.92 o
 -11   2   1      225.92      203.25     15.95 o
 -10   2   1      138.81      139.89     14.00 o
  -9   2   1     1867.94     1904.36     56.13 o
  -8   2   1     1283.46     1158.28     30.32 o
  -7   2   1        0.92       -4.03     22.19 o
  -6   2   1      410.47      493.23     14.16 o
  -5   2   1      102.65       98.89      6.05 o
  -4   2   1     2222.83     2300.29     37.75 o
  -3   2   1      756.86      875.17     21.53 o
  -2   2   1     3229.31     3581.93     34.15 o
  -1   2   1     6470.62     6965.44     40.72 o
   0   2   1     4709.88     4996.42     33.08 o
   1   2   1     3100.60     3301.65     29.82 o
   2   2   1    31946.72    31386.23    384.45 o
   3   2   1     7748.20     7404.19     59.67 o
   4   2   1    12218.98    11584.11     83.21 o
   5   2   1     1562.51     1764.82     39.18 o
   6   2   1     5192.93     4759.75     66.60 o
   7   2   1     1925.17     1807.85     47.21 o
   8   2   1       21.81       21.71     27.63 o
   9   2   1       70.11       75.39     11.90 o
  10   2   1       24.36       -9.93     33.77 o
  11   2   1       67.12       55.64     15.89 o
  12   2   1        1.72       -7.95     15.89 o
  13   2   1       56.01       81.27     19.83 o
 -13   3   1       11.00       27.71     17.81 o
 -12   3   1        8.02      -39.57     39.57 o
 -11   3   1        2.13      -33.77     35.76 o
 -10   3   1       40.27       48.09     14.03 o
  -9   3   1      230.20      224.46     14.03 o
  -8   3   1      334.79      335.35     12.05 o
  -7   3   1     6410.88     6149.76     82.15 o
  -6   3   1     1561.40     1646.55     41.86 o
  -5   3   1      229.48      223.49      9.90 o
  -4   3   1      732.50      660.15     17.58 o
  -3   3   1     4152.06     4107.45     45.85 o
  -2   3   1     6915.31     7563.23     54.25 o
  -1   3   1    41870.34    44550.85    443.87 o
   0   3   1     3120.62     2836.52     31.25 o
   1   3   1     5784.40     5636.65     46.12 o
   2   3   1    14595.90    15013.94     80.11 o
   3   3   1      196.27      254.49      7.54 o
   4   3   1      642.97      579.12     17.15 o
   5   3   1      273.35      297.19      9.59 o
   6   3   1      359.51      319.78     11.56 o
   7   3   1     3450.92     3357.38     62.25 o
   8   3   1     1171.74     1287.74     33.16 o
   9   3   1      598.93      608.46     19.56 o
  10   3   1       58.23       45.30     13.78 o
  11   3   1      114.25       74.76     15.73 o
  12   3   1       21.32      -13.80     43.37 o
  13   3   1      122.08      157.72     21.69 o
 -13   4   1        4.57      -11.83     45.35 o
 -12   4   1       61.51       79.88     17.97 o
 -11   4   1       25.95       23.97     15.98 o
 -10   4   1      897.29      820.71     25.95 o
  -9   4   1        0.04       -9.99     29.98 o
  -8   4   1     2595.50     2583.35     61.80 o
  -7   4   1      422.75      425.24     13.85 o
  -6   4   1      260.68      271.46      9.84 o
  -5   4   1     1139.51     1225.13     35.01 o
  -4   4   1       42.04       51.90      5.76 o
  -3   4   1     1312.79     1372.02     30.19 o
  -2   4   1     4509.64     4712.65     48.36 o
  -1   4   1     1037.17     1202.83     24.02 o
   0   4   1      295.83      325.56     11.04 o
   1   4   1    10756.76    11200.34     71.66 o
   2   4   1    29971.36    30169.37    449.09 o
   3   4   1     1513.21     1245.50     29.78 o
   4   4   1      671.07      525.38     18.83 o
   5   4   1      365.74      350.51      9.47 o
   6   4   1     4942.36     4710.48     68.76 o
   7   4   1      294.03      235.79     11.51 o
   8   4   1       57.52       50.53     11.65 o
   9   4   1      105.31      108.80     13.60 o
  10   4   1       77.95       11.69     37.03 o
  11   4   1       23.56       41.11     15.66 o
  12   4   1        0.18        5.91     41.33 o
  13   4   1        6.47       21.64     47.23 o
 -13   5   1       15.89       17.90     19.88 o
 -12   5   1        1.73        7.95     43.74 o
 -11   5   1      196.39      197.22     17.93 o
 -10   5   1      212.42      189.27     15.93 o
  -9   5   1      260.59      289.66     15.88 o
  -8   5   1     1053.92      997.27     31.46 o
  -7   5   1     2378.59     2321.54     58.72 o
  -6   5   1      101.41      157.00      9.70 o
  -5   5   1       64.08       69.19      7.70 o
  -4   5   1     1432.13     1333.57     35.99 o
  -3   5   1     2929.49     2665.50     43.04 o
  -2   5   1     7770.19     8509.49     70.61 o
  -1   5   1      373.86      513.62     14.78 o
   0   5   1      938.53     1002.37     25.79 o
   1   5   1     8417.94     8574.18     69.91 o
   2   5   1     1501.33     1641.56     35.01 o
   3   5   1      577.99      658.52     18.54 o
   4   5   1      952.93     1102.08     24.23 o
   5   5   1      436.46      370.81     11.29 o
   6   5   1      422.74      412.92     15.16 o
   7   5   1      373.37      417.49     13.35 o
   8   5   1      224.09      223.33     13.37 o
   9   5   1     1306.72     1342.90     40.57 o
  10   5   1      353.37      268.58     17.40 o
  11   5   1      106.47      104.65     17.45 o
  12   5   1       20.58        0.00     19.46 o
  13   5   1       33.76       35.21     48.90 o
 -13   6   1       22.79       39.59     19.80 o
 -12   6   1       65.20       51.58     19.83 o
 -11   6   1        0.01      -37.64     39.63 o
 -10   6   1      337.78      356.22     17.81 o
  -9   6   1      417.19      399.84     17.65 o
  -8   6   1      396.14      407.86     15.61 o
  -7   6   1       99.68      110.43     11.62 o
  -6   6   1       11.06       11.51     24.93 o
  -5   6   1       23.33       43.72      9.50 o
  -4   6   1      511.66      532.43     16.93 o
  -3   6   1      150.86      194.00      9.32 o
  -2   6   1     6934.06     6757.07     70.54 o
  -1   6   1     1612.41     1505.64     35.10 o
   0   6   1     2099.53     2218.52     40.54 o
   1   6   1     1182.97     1282.96     33.13 o
   2   6   1     6873.54     6747.75     69.98 o
   3   6   1     3409.58     3423.41     53.55 o
   4   6   1        1.87       12.98     20.40 o
   5   6   1        3.29        9.38     22.50 o
   6   6   1      376.14      367.93     13.14 o
   7   6   1      216.61      189.18     13.24 o
   8   6   1      583.97      613.58     20.96 o
   9   6   1       92.53       95.61     15.30 o
  10   6   1      565.23      544.74     21.24 o
  11   6   1       37.43        5.80     42.49 o
  12   6   1       12.42        0.00     46.50 o
 -12   7   1       18.09       31.59     43.44 o
 -11   7   1      158.20      201.37     19.74 o
 -10   7   1      141.64      160.19     17.58 o
  -9   7   1      221.26      222.17     15.59 o
  -8   7   1       19.92        7.71     32.81 o
  -7   7   1       73.37       71.04     13.44 o
  -6   7   1      360.54      331.86     13.35 o
  -5   7   1       84.98      107.44     11.31 o
  -4   7   1     1436.44     1376.22     29.93 o
  -3   7   1      906.82      885.00     24.22 o
  -2   7   1     2193.03     2106.12     44.46 o
  -1   7   1      413.46      432.04     12.92 o
   0   7   1     1538.58     1684.44     40.54 o
   1   7   1     3728.55     3602.22     57.06 o
   2   7   1     3314.27     3455.93     55.29 o
   3   7   1        5.17       -5.53     18.42 o
   4   7   1     2750.02     2759.86     55.57 o
   5   7   1      173.28      158.15     11.17 o
   6   7   1       18.81      -16.88     28.12 o
   7   7   1       10.94       20.64     11.26 o
   8   7   1      503.07      557.93     17.07 o
   9   7   1      518.81      484.68     19.01 o
  10   7   1        3.60      -22.98     42.11 o
  11   7   1      137.55      127.15     19.26 o
  12   7   1       35.83       29.03     19.35 o
 -12   8   1        2.14       15.71     47.13 o
 -11   8   1        3.43       17.54     17.54 o
 -10   8   1       96.28       93.36     17.50 o
  -9   8   1      903.00      892.80     26.99 o
  -8   8   1       16.39       15.36     34.56 o
  -7   8   1      209.03      190.58     13.33 o
  -6   8   1       28.04       24.63     11.37 o
  -5   8   1      911.90      965.70     30.12 o
  -4   8   1      415.71      401.25     13.07 o
  -3   8   1      651.82      529.38     16.72 o
  -2   8   1      179.92      174.04      9.25 o
  -1   8   1      174.92      186.41      9.24 o
   0   8   1      311.61      320.68     11.06 o
   1   8   1        1.04        3.69     22.12 o
   2   8   1       70.94      132.68      9.22 o
   3   8   1     9825.29     9671.91    101.46 o
   4   8   1       18.43       16.66     24.07 o
   5   8   1      276.86      283.72     12.98 o
   6   8   1      543.32      531.60     16.84 o
   7   8   1      349.95      341.13     16.88 o
   8   8   1      155.33      196.11     15.09 o
   9   8   1        9.56       43.65     15.18 o
  10   8   1       34.34      -43.71     43.71 o
  11   8   1        7.77       -1.92     45.85 o
 -11   9   1        1.00      -19.40     19.40 o
 -10   9   1        1.48       25.00     17.31 o
  -9   9   1       58.03       53.73     17.27 o
  -8   9   1      201.92      229.15     17.18 o
  -7   9   1      161.02      157.39     15.18 o
  -6   9   1      697.02      675.79     18.83 o
  -5   9   1      289.14      311.03     14.98 o
  -4   9   1     3065.89     3013.22     67.14 o
  -3   9   1      395.96      378.38     12.98 o
  -2   9   1      351.44      335.23     12.96 o
  -1   9   1      188.29      164.23     11.08 o
   0   9   1      108.55      105.11      9.22 o
   1   9   1      138.33      129.10     11.06 o
   2   9   1      748.91      655.19     20.30 o
   3   9   1       40.86       51.67     11.08 o
   4   9   1     2912.46     2795.31     64.75 o
   5   9   1       77.79       59.31     12.98 o
   6   9   1       78.37       63.27     13.03 o
   7   9   1       14.79      -13.10     14.96 o
   8   9   1      682.36      674.57     20.62 o
   9   9   1       55.74       81.56     17.07 o
  10   9   1       18.70       26.56     43.64 o
  11   9   1       11.53       38.12     47.66 o
 -11  10   1       24.02       36.67     48.25 o
 -10  10   1      109.68       93.84     19.15 o
  -9  10   1       48.69       57.38     17.22 o
  -8  10   1       69.43       30.34     37.93 o
  -7  10   1       73.45       66.29     15.16 o
  -6  10   1       42.18       31.91     13.14 o
  -5  10   1     1725.25     1799.35     43.06 o
  -4  10   1      375.03      355.83     14.91 o
  -3  10   1      511.42      589.27     18.52 o
  -2  10   1       37.24       44.46     11.11 o
  -1  10   1      480.97      528.11     16.63 o
   0  10   1      139.20      151.27     11.06 o
   1  10   1      260.32      254.51     12.90 o
   2  10   1     2272.61     2191.30     57.22 o
   3  10   1     1206.12     1162.36     33.25 o
   4  10   1      111.98      116.53     12.94 o
   5  10   1      281.09      285.61     14.84 o
   6  10   1       71.95       65.11     14.87 o
   7  10   1      660.83      697.93     20.58 o
   8  10   1       90.34       26.22     41.20 o
   9  10   1       52.14      -11.29     45.17 o
  10  10   1       23.82       30.32     18.95 o
 -10  11   1       43.12       -1.92     51.64 o
  -9  11   1       37.48       39.97     19.03 o
  -8  11   1        0.75       30.30     39.77 o
  -7  11   1      183.40      192.69     17.00 o
  -6  11   1      298.83      292.67     16.88 o
  -5  11   1        6.73        5.60     37.34 o
  -4  11   1       72.04       42.81     14.89 o
  -3  11   1      761.13      785.83     25.95 o
  -2  11   1        2.69        7.41     31.45 o
  -1  11   1      718.63      647.67     20.30 o
   0  11   1      402.28      396.64     16.61 o
   1  11   1      489.87      474.42     16.61 o
   2  11   1      209.56      217.87     14.77 o
   3  11   1      483.00      545.46     16.65 o
   4  11   1      174.37      172.02     14.80 o
   5  11   1       61.87       50.10     14.84 o
   6  11   1      402.85      345.50     18.58 o
   7  11   1        4.85        0.00     41.24 o
   8  11   1      116.94      136.76     18.74 o
   9  11   1      250.11      269.13     20.71 o
  -9  12   1        8.19       22.71     18.94 o
  -8  12   1        1.90      -35.94     45.41 o
  -7  12   1        5.92       41.31     16.90 o
  -6  12   1      205.86      252.86     18.74 o
  -5  12   1       13.29       13.05     14.93 o
  -4  12   1       55.44       11.15     39.05 o
  -3  12   1       40.13        7.43     37.12 o
  -2  12   1      288.98      303.41     16.65 o
  -1  12   1      839.20      827.92     22.18 o
   0  12   1      319.23      282.46     16.61 o
   1  12   1        1.92      -33.24     35.08 o
   2  12   1      855.57      857.06     25.86 o
   3  12   1        8.84        0.00     14.80 o
   4  12   1      161.80       96.36     16.68 o
   5  12   1        4.11       24.14     39.02 o
   6  12   1      101.80      115.21     18.58 o
   7  12   1       20.13      -26.26     45.00 o
   8  12   1        0.30       15.00     44.98 o
  -8  13   1       13.64       16.99     18.86 o
  -7  13   1      108.32       76.80     20.60 o
  -6  13   1       83.45       84.30     18.74 o
  -5  13   1       43.68      -42.85     42.85 o
  -4  13   1      161.11      152.42     18.58 o
  -3  13   1      730.36      680.73     22.27 o
  -2  13   1       26.01        5.55     37.03 o
  -1  13   1       33.43       -5.55     36.96 o
   0  13   1      102.40      143.99     16.61 o
   1  13   1      490.38      487.50     20.31 o
   2  13   1       84.70       92.44     16.65 o
   3  13   1       55.98       38.84     16.65 o
   4  13   1        1.50       16.68     38.91 o
   5  13   1      319.56      301.11     20.44 o
   6  13   1        2.42        3.72     42.81 o
   7  13   1      104.23      155.16     18.69 o
  -6  14   1       88.20      106.65     20.58 o
  -5  14   1       90.51       70.75     18.61 o
  -4  14   1       33.37        0.00     46.46 o
  -3  14   1       91.92      105.72     18.54 o
  -2  14   1      248.85      271.92     18.51 o
  -1  14   1        1.04      -12.94     42.54 o
   0  14   1       35.15       29.59     16.65 o
   1  14   1        0.70      -40.65     40.65 o
   2  14   1      200.57      210.86     18.49 o
   3  14   1      148.35      142.50     18.51 o
   4  14   1      281.39      240.92     20.39 o
   5  14   1        1.13      -48.34     48.34 o
   6  14   1      137.28      169.40     22.34 o
  -4  15   1       73.72       92.84     20.42 o
  -3  15   1      158.69      139.25     20.42 o
  -2  15   1       25.13       22.19     18.51 o
  -1  15   1        0.19       12.96     42.56 o
   0  15   1        7.66      -12.94     42.54 o
   1  15   1        7.19      -11.10     48.06 o
   2  15   1      104.36       96.27     18.51 o
   3  15   1        1.73       37.03     46.28 o
   4  15   1       32.80       64.95     20.42 o
 -14   0   2        7.91        1.95     50.88 o
 -12   0   2       18.88       29.62     39.50 o
 -10   0   2     2352.97     2397.23     67.53 o
  -8   0   2      907.85      914.01     27.81 o
  -6   0   2     4247.69     4069.23     57.34 o
  -4   0   2     3955.21     4100.29     45.00 o
  -2   0   2     1260.40     1872.55     22.14 o
   0   0   2     5149.07     5250.25     32.36 o
   2   0   2     4876.89     4196.97     40.91 o
   4   0   2     4462.07     4486.33     54.89 o
   6   0   2     1509.22     1390.42     40.66 o
   8   0   2      152.51      116.75     12.08 o
  10   0   2      366.43      445.64     18.06 o
  12   0   2      182.70      213.58     17.97 o
 -14   1   2       16.04      -27.63     51.33 o
 -13   1   2       21.34      -33.65     43.55 o
 -12   1   2      138.10      112.85     15.84 o
 -11   1   2      259.42      239.87     15.86 o
 -10   1   2       83.46      107.39     13.92 o
  -9   1   2     1270.20     1192.97     34.20 o
  -8   1   2      767.42      758.42     22.12 o
  -7   1   2      744.58      722.22     22.12 o
  -6   1   2     1123.49     1148.71     34.20 o
  -5   1   2      680.31      556.34     16.25 o
  -4   1   2     1127.95     1094.48     26.49 o
  -3   1   2      294.11      323.97     10.18 o
  -2   1   2     9951.60    11026.03     56.47 o
  -1   1   2    18815.40    20087.06    242.64 o
   0   1   2    20675.53    20163.20    248.35 o
   1   1   2    21025.27    22117.48    294.96 o
   2   1   2     1120.63     1237.23     23.88 o
   3   1   2     1464.81     1348.20     27.92 o
   4   1   2     1776.77     1902.82     36.10 o
   5   1   2      906.25      872.22     22.05 o
   6   1   2      407.85      417.77     12.05 o
   7   1   2     1759.07     1819.70     50.22 o
   8   1   2      327.76      303.37     12.06 o
   9   1   2      106.82      138.26     12.03 o
  10   1   2       18.90        9.99     35.92 o
  11   1   2     1138.93     1013.81     29.82 o
  12   1   2      107.60       87.38     19.87 o
  13   1   2        0.36       -3.97     47.59 o
 -14   2   2       40.85      104.18     19.65 o
 -13   2   2        1.11      -45.34     45.34 o
 -12   2   2      133.24      109.91     15.98 o
 -11   2   2       31.10        9.99     14.00 o
 -10   2   2     1064.71     1051.11     29.98 o
  -9   2   2      291.04      248.57     14.03 o
  -8   2   2      943.39      977.76     28.33 o
  -7   2   2     2332.03     2105.31     48.59 o
  -6   2   2     4948.01     4769.03     64.70 o
  -5   2   2      297.72      472.25     14.12 o
  -4   2   2      499.42      540.32     13.91 o
  -3   2   2       52.21       32.99      3.88 o
  -2   2   2     3924.09     3604.48     35.29 o
  -1   2   2       66.18       60.62      3.67 o
   0   2   2     5728.13     6651.62     42.87 o
   1   2   2      476.00      390.96      9.49 o
   2   2   2     2452.12     2388.82     32.86 o
   3   2   2     6735.81     6870.03     60.33 o
   4   2   2     1393.47     1331.95     33.29 o
   5   2   2     5058.91     4717.43     62.88 o
   6   2   2     2469.81     2539.57     53.28 o
   7   2   2      105.17      121.01      9.92 o
   8   2   2      356.36      333.28     13.89 o
   9   2   2       10.53        9.93     27.81 o
  10   2   2      160.75      194.78     15.89 o
  11   2   2       34.74       59.64     15.89 o
  12   2   2       73.72       73.54     17.90 o
  13   2   2      110.51       87.22     21.80 o
 -14   3   2       43.67       65.49     19.85 o
 -13   3   2        7.74       35.80     17.90 o
 -12   3   2      129.05      113.33     15.91 o
 -11   3   2       40.21        6.03     36.15 o
 -10   3   2       20.20        6.05     32.22 o
  -9   3   2      209.87      185.28     14.10 o
  -8   3   2     2986.11     3124.99     66.28 o
  -7   3   2     1548.62     1644.84     46.19 o
  -6   3   2      193.54      148.98      9.93 o
  -5   3   2     5886.10     6241.40     66.71 o
  -4   3   2     7410.42     7319.51     65.63 o
  -3   3   2      695.86      691.25     15.07 o
  -2   3   2     4832.16     5119.16     46.28 o
  -1   3   2       64.19       49.65      3.67 o
   0   3   2       62.42       57.20      3.69 o
   1   3   2        2.57       -7.45     11.19 o
   2   3   2      971.21     1212.12     26.47 o
   3   3   2     1368.60     1301.59     30.59 o
   4   3   2     6251.98     6222.98     67.19 o
   5   3   2      832.22      881.35     23.20 o
   6   3   2     4110.34     4466.62     68.26 o
   7   3   2      361.16      297.39     11.74 o
   8   3   2       41.55       55.02     11.79 o
   9   3   2        0.91      -21.73     31.61 o
  10   3   2      109.71      110.56     15.79 o
  11   3   2       55.70       31.57     39.46 o
  12   3   2      213.78      226.71     19.71 o
  13   3   2       32.83       69.00     21.69 o
 -13   4   2        0.31       35.62     43.53 o
 -12   4   2        9.65       24.04     40.06 o
 -11   4   2      324.91      309.94     18.01 o
 -10   4   2       69.63       84.03     14.01 o
  -9   4   2       29.62       33.97     11.99 o
  -8   4   2      106.22      141.55     11.96 o
  -7   4   2     2017.05     1924.29     49.40 o
  -6   4   2      596.27      610.05     17.59 o
  -5   4   2      241.23      131.26      7.71 o
  -4   4   2     2025.67     2060.16     39.91 o
  -3   4   2     3555.22     3562.40     46.73 o
  -2   4   2     2325.63     2503.42     37.03 o
  -1   4   2     2837.94     2839.93     36.78 o
   0   4   2     1667.00     1738.39     29.41 o
   1   4   2      661.34      638.62     14.77 o
   2   4   2     3477.71     3394.86     44.76 o
   3   4   2      393.89      476.42     13.17 o
   4   4   2      190.05      161.33      7.59 o
   5   4   2     9216.42     8599.34     88.20 o
   6   4   2        0.11       19.26      9.63 o
   7   4   2      340.41      363.35     13.60 o
   8   4   2       96.73       77.71     13.60 o
   9   4   2      561.49      541.32     17.59 o
  10   4   2       27.90       27.40     37.19 o
  11   4   2        0.01       29.51     39.36 o
  12   4   2        1.74       27.60     45.34 o
 -13   5   2        1.70       -5.96     17.90 o
 -12   5   2      490.94      513.20     21.89 o
 -11   5   2      235.79      209.19     17.93 o
 -10   5   2        7.02        7.96     33.86 o
  -9   5   2       85.03       78.95     13.82 o
  -8   5   2      386.59      450.44     15.73 o
  -7   5   2      582.03      580.61     17.54 o
  -6   5   2     1295.40     1185.11     28.96 o
  -5   5   2        6.52       26.69      7.62 o
  -4   5   2     1794.54     1495.76     37.50 o
  -3   5   2     2862.58     2899.37     46.50 o
  -2   5   2       13.75        9.24     14.78 o
  -1   5   2      147.13      114.26      5.53 o
   0   5   2    12336.59    12149.20     82.80 o
   1   5   2     2080.46     2162.95     38.70 o
   2   5   2      262.06      406.23     12.98 o
   3   5   2      209.70      272.60      9.34 o
   4   5   2     5208.48     5225.57     67.80 o
   5   5   2       11.65        5.67     22.73 o
   6   5   2       72.82       85.80     11.44 o
   7   5   2       26.60       -5.73     26.72 o
   8   5   2      399.16      357.74     15.46 o
   9   5   2       54.46       29.03     15.48 o
  10   5   2      729.24      741.65     23.30 o
  11   5   2       29.61       40.93     15.59 o
  12   5   2       78.77      -56.83     56.83 o
 -13   6   2       36.82       37.69     19.85 o
 -12   6   2       33.45       19.83     19.83 o
 -11   6   2      364.07      416.07     19.81 o
 -10   6   2      841.55      860.57     25.54 o
  -9   6   2      128.19      133.29     13.73 o
  -8   6   2      472.70      451.64     15.50 o
  -7   6   2      722.62      748.22     23.20 o
  -6   6   2      479.58      443.58     13.39 o
  -5   6   2       45.14       -1.90     20.83 o
  -4   6   2       83.37       87.93      9.36 o
  -3   6   2     1286.50     1371.62     37.12 o
  -2   6   2      261.86      347.56      9.24 o
  -1   6   2      727.98      849.60     20.28 o
   0   6   2     1851.73     1829.65     38.66 o
   1   6   2     9374.92     8865.34     79.13 o
   2   6   2     1281.80     1154.06     24.00 o
   3   6   2       99.63       76.05      9.27 o
   4   6   2     6227.03     6416.96     78.75 o
   5   6   2      809.57      787.97     26.33 o
   6   6   2     1338.49     1437.94     34.19 o
   7   6   2      637.07      655.78     19.06 o
   8   6   2        0.61       13.41     32.56 o
   9   6   2      311.06      303.28     17.38 o
  10   6   2       18.34       11.60     17.38 o
  11   6   2       11.42       31.00     40.68 o
  12   6   2       28.07        7.79     48.65 o
 -12   7   2      103.23       27.63     47.38 o
 -11   7   2      181.75      162.67     17.65 o
 -10   7   2      250.28      267.61     17.58 o
  -9   7   2       35.57        9.68     34.87 o
  -8   7   2      137.87      154.41     13.51 o
  -7   7   2      238.02      223.71     13.39 o
  -6   7   2        6.30      -11.37     26.51 o
  -5   7   2     4509.86     4463.19     71.41 o
  -4   7   2      832.03      850.62     24.25 o
  -3   7   2       27.27        7.43     20.42 o
  -2   7   2        1.31       -1.84     18.47 o
  -1   7   2     5865.28     5987.69     71.88 o
   0   7   2     2857.20     2809.96     49.76 o
   1   7   2     1442.66     1501.28     40.52 o
   2   7   2     1383.53     1289.15     27.62 o
   3   7   2      992.57      903.90     25.93 o
   4   7   2      158.91      157.90     11.15 o
   5   7   2        0.49      -11.24     26.24 o
   6   7   2      108.26      135.11     11.26 o
   7   7   2      195.12      218.30     13.28 o
   8   7   2      519.31      517.29     19.03 o
   9   7   2      162.41      212.81     17.25 o
  10   7   2      331.73      310.87     19.31 o
  11   7   2      169.06      178.17     19.37 o
 -12   8   2       41.93       15.61     50.70 o
 -11   8   2       41.83        1.95     48.72 o
 -10   8   2      182.63      220.88     17.43 o
  -9   8   2       61.64       13.48     38.52 o
  -8   8   2      163.88      158.59     15.28 o
  -7   8   2       26.96        9.52     13.33 o
  -6   8   2     1974.93     2129.06     58.40 o
  -5   8   2       13.36       29.85     11.20 o
  -4   8   2     1082.42     1162.40     29.80 o
  -3   8   2     1059.54     1047.53     27.81 o
  -2   8   2       81.60       72.06      9.24 o
  -1   8   2        3.13       -1.84     22.12 o
   0   8   2       49.50       68.21      9.22 o
   1   8   2      688.36      681.64     18.42 o
   2   8   2     2598.43     2395.87     53.48 o
   3   8   2      428.68      349.39     12.94 o
   4   8   2      548.01      648.28     18.52 o
   5   8   2       31.48       56.22     11.24 o
   6   8   2     2155.24     2138.62     61.86 o
   7   8   2       32.82       13.19     33.93 o
   8   8   2       66.86       77.80     15.18 o
   9   8   2      287.92      305.91     19.01 o
  10   8   2        0.89      -11.47     17.20 o
  11   8   2       13.84        7.70     46.14 o
 -11   9   2        1.38      -27.15     46.55 o
 -10   9   2        0.19       32.65     40.32 o
  -9   9   2       64.73       88.09     15.32 o
  -8   9   2       28.49      -22.86     38.10 o
  -7   9   2      454.87      459.48     17.02 o
  -6   9   2      410.94      376.09     16.93 o
  -5   9   2     4516.60     4376.43     80.22 o
  -4   9   2       23.92        3.72     26.04 o
  -3   9   2        0.58       -1.86     25.95 o
  -2   9   2        4.39      -18.45     25.84 o
  -1   9   2      186.76      169.69     11.06 o
   0   9   2      809.08      864.72     27.65 o
   1   9   2      465.41      475.94     12.90 o
   2   9   2        5.69      -11.08     25.84 o
   3   9   2     1386.38     1319.85     33.27 o
   4   9   2        7.50      -29.62     29.62 o
   5   9   2       91.84      126.52     13.03 o
   6   9   2       54.96       52.41     14.98 o
   7   9   2     1149.67     1089.82     31.89 o
   8   9   2       25.28       53.10     15.18 o
   9   9   2        1.08      -17.07     39.84 o
  10   9   2       37.29       49.58     19.06 o
 -11  10   2       71.77       90.01     19.15 o
 -10  10   2      126.07      160.74     21.05 o
  -9  10   2        3.94       30.48     40.00 o
  -8  10   2        9.11       -5.67     37.89 o
  -7  10   2      138.25       84.62     16.93 o
  -6  10   2     1104.61     1090.47     29.98 o
  -5  10   2      551.02      555.05     16.77 o
  -4  10   2      406.41      440.32     16.72 o
  -3  10   2        9.56       -7.41     31.48 o
  -2  10   2      604.92      592.37     16.61 o
  -1  10   2        9.10       20.30     11.08 o
   0  10   2       16.92       -9.22     29.51 o
   1  10   2      758.53      754.50     23.98 o
   2  10   2      515.74      540.73     16.61 o
   3  10   2      425.39      436.26     14.78 o
   4  10   2      382.81      382.05     14.84 o
   5  10   2       47.26       14.86     31.55 o
   6  10   2     1137.03     1002.91     31.80 o
   7  10   2       44.14      -26.22     41.20 o
   8  10   2       62.73       33.90     43.31 o
   9  10   2       70.11       92.85     18.95 o
  10  10   2       29.37      -36.08     51.28 o
 -10  11   2       13.75      -24.75     49.51 o
  -9  11   2       22.94       43.56     17.04 o
  -8  11   2        5.03      -20.82     41.61 o
  -7  11   2       16.28      -28.15     41.29 o
  -6  11   2       77.02       65.51     16.84 o
  -5  11   2      108.55      100.60     14.91 o
  -4  11   2      475.36      482.85     18.58 o
  -3  11   2        6.50       18.52     31.48 o
  -2  11   2       22.28       12.94     33.29 o
  -1  11   2      521.95      477.84     16.61 o
   0  11   2     1044.40     1070.56     33.22 o
   1  11   2       85.08      121.83     12.92 o
   2  11   2      315.58      336.52     16.65 o
   3  11   2      458.63      502.14     16.61 o
   4  11   2        4.96        9.27     31.54 o
   5  11   2      141.58      183.90     16.72 o
   6  11   2       60.58       63.73     16.88 o
   7  11   2       84.85       44.96     16.86 o
   8  11   2      121.02      131.75     18.83 o
   9  11   2        3.42      -18.94     47.36 o
  -9  12   2        0.85      -45.41     45.41 o
  -8  12   2        0.76      -45.25     45.25 o
  -7  12   2      358.75      382.80     20.64 o
  -6  12   2       30.03       20.56     16.82 o
  -5  12   2      211.04      147.00     16.75 o
  -4  12   2       38.18      -40.84     40.84 o
  -3  12   2      219.88      185.03     16.65 o
  -2  12   2      794.57      806.03     24.04 o
  -1  12   2       70.11      -20.30     36.91 o
   0  12   2       67.16       60.92     14.77 o
   1  12   2      663.72      681.14     18.45 o
   2  12   2        4.13       20.33     14.80 o
   3  12   2       44.97       12.94     38.84 o
   4  12   2       26.05        9.27     14.84 o
   5  12   2      437.78      408.82     18.58 o
   6  12   2        0.65        7.48     41.13 o
   7  12   2       39.47      -11.24     44.98 o
   8  12   2        7.33      -22.52     50.65 o
  -8  13   2       82.85       30.09     50.78 o
  -7  13   2       31.11      -22.48     48.70 o
  -6  13   2       26.90       31.75     18.69 o
  -5  13   2      113.82      117.18     18.60 o
  -4  13   2      406.38      443.80     20.42 o
  -3  13   2       82.32       96.25     16.66 o
  -2  13   2      122.85      122.08     16.65 o
  -1  13   2      147.12      144.01     16.61 o
   0  13   2      483.16      445.03     20.31 o
   1  13   2      288.94      282.84     18.49 o
   2  13   2       33.11       73.97     16.65 o
   3  13   2       26.79      -42.54     42.54 o
   4  13   2      257.96      267.68     18.60 o
   5  13   2       42.71       52.03     18.58 o
   6  13   2        1.18       33.65     42.99 o
   7  13   2        4.83      -46.87     46.87 o
  -6  14   2      132.94      158.65     20.53 o
  -5  14   2        0.24       20.44     18.58 o
  -4  14   2       87.30       55.64     18.54 o
  -3  14   2      318.57      406.96     20.35 o
  -2  14   2       68.81       51.78     16.65 o
  -1  14   2       21.94      -35.13     44.37 o
   0  14   2       48.81       27.71     16.63 o
   1  14   2       28.44       12.94     16.65 o
   2  14   2      177.29      170.26     20.35 o
   3  14   2      138.66      168.54     18.52 o
   4  14   2       21.24       11.15     48.34 o
   5  14   2      144.29        9.29     52.05 o
  -4  15   2      100.76      113.26     20.42 o
  -3  15   2        2.65       36.99     18.51 o
  -2  15   2       16.01      -42.54     48.09 o
  -1  15   2       69.62       -7.39     48.09 o
   0  15   2        9.79       29.55     18.47 o
   1  15   2        2.51      -22.19     42.54 o
   2  15   2        4.41      -48.13     48.13 o
   3  15   2       39.96       27.81     20.40 o
 -13   0   3       10.77       11.76     41.15 o
 -11   0   3      635.57      575.19     19.76 o
  -9   0   3     1283.57     1251.98     33.68 o
  -7   0   3      522.53      492.17     15.75 o
  -5   0   3      223.43      233.35      7.71 o
  -3   0   3    29299.43    32434.93    405.87 o
  -1   0   3      715.69      606.29     15.80 o
   1   0   3    13330.90    13370.23     71.29 o
   3   0   3    12709.98    12466.13     85.64 o
   5   0   3     2598.92     2730.01     50.81 o
   7   0   3      302.61      327.64     12.13 o
   9   0   3      878.96      866.71     28.03 o
  11   0   3      386.91      454.37     20.01 o
  13   0   3        3.68      -49.54     49.54 o
 -14   1   3      169.06      180.14     21.78 o
 -13   1   3       40.95        5.94     17.84 o
 -12   1   3      168.09      172.46     15.86 o
 -11   1   3      133.86      146.83     15.88 o
 -10   1   3     2493.21     2410.89     65.49 o
  -9   1   3      219.10      184.12     12.01 o
  -8   1   3      126.68      116.78     10.08 o
  -7   1   3        8.60       20.14      8.05 o
  -6   1   3     2508.62     2800.17     50.36 o
  -5   1   3        6.50       22.16      6.05 o
  -4   1   3       75.91       89.31      6.09 o
  -3   1   3     7015.34     7231.96     57.13 o
  -2   1   3    32473.29    32229.53    386.68 o
  -1   1   3       62.34       84.10      4.01 o
   0   1   3      948.77     1024.89     20.17 o
   1   1   3       25.27       46.66      4.06 o
   2   1   3    20092.05    19776.98     96.83 o
   3   1   3     2087.86     2103.97     36.31 o
   4   1   3      515.79      543.24     18.11 o
   5   1   3       13.78       26.11      8.04 o
   6   1   3     1322.09     1219.51     28.14 o
   7   1   3       95.48      128.60     10.04 o
   8   1   3       19.72       20.10     12.06 o
   9   1   3        0.50       16.07     12.06 o
  10   1   3      694.70      669.24     19.97 o
  11   1   3       15.68       13.92     41.76 o
  12   1   3       90.69       77.23     17.83 o
  13   1   3       44.24       93.07     19.80 o
 -14   2   3        4.11       -9.86     47.30 o
 -13   2   3        5.20      -11.83     39.43 o
 -12   2   3        1.76      -29.98     39.97 o
 -11   2   3      100.23      104.36     14.05 o
 -10   2   3       74.42       84.30     14.05 o
  -9   2   3      889.10      957.32     26.10 o
  -8   2   3     1963.94     1854.30     50.83 o
  -7   2   3     2990.00     3223.38     58.87 o
  -6   2   3       23.88       48.68      8.11 o
  -5   2   3      471.67      453.66     12.10 o
  -4   2   3     9010.36     8597.69     70.98 o
  -3   2   3     3477.78     3992.58     43.35 o
  -2   2   3      343.62      220.23      7.34 o
  -1   2   3    13450.30    14520.56     70.95 o
   0   2   3    15377.79    15478.55    275.75 o
   1   2   3     9068.55     9387.12     63.77 o
   2   2   3      106.71      207.88      5.89 o
   3   2   3     5872.60     5397.87     59.01 o
   4   2   3    12095.95    12216.33     94.72 o
   5   2   3      533.56      508.05     15.95 o
   6   2   3     1583.75     1493.62     43.69 o
   7   2   3     1120.36     1118.23     29.80 o
   8   2   3      281.45      288.12     13.91 o
   9   2   3      457.07      465.11     17.88 o
  10   2   3       24.47      -15.91     15.91 o
  11   2   3       71.16       11.92     41.74 o
  12   2   3       68.54       73.49     19.87 o
 -14   3   3       19.94      -39.77     49.70 o
 -13   3   3      161.57      163.03     19.88 o
 -12   3   3       24.72        9.95     15.93 o
 -11   3   3       13.61      -32.27     36.31 o
 -10   3   3       14.65      -22.16     34.24 o
  -9   3   3     1601.71     1591.02     38.27 o
  -8   3   3      682.79      726.55     22.19 o
  -7   3   3       62.58       80.33     10.04 o
  -6   3   3     3067.64     3315.05     55.56 o
  -5   3   3      348.67      393.54     11.74 o
  -4   3   3      239.14      196.77      7.64 o
  -3   3   3    11883.58    12310.47     78.03 o
  -2   3   3      374.43      496.97     12.89 o
  -1   3   3       17.59       23.98      3.69 o
   0   3   3     2012.17     2078.04     31.68 o
   1   3   3      710.67      761.31     22.73 o
   2   3   3     1145.26      996.22     26.86 o
   3   3   3    14663.32    13977.59     96.36 o
   4   3   3        6.74       11.72     17.58 o
   5   3   3     1517.36     1533.69     43.10 o
   6   3   3      542.40      512.81     15.71 o
   7   3   3       21.64       39.46     11.85 o
   8   3   3       37.28       27.69     31.64 o
   9   3   3       29.32       23.73     31.64 o
  10   3   3       11.45       25.74     15.84 o
  11   3   3       42.34       53.41     15.82 o
  12   3   3       20.76       29.60     45.41 o
 -14   4   3        7.26      -49.47     49.47 o
 -13   4   3      122.85      106.22     20.05 o
 -12   4   3      191.75      176.37     18.04 o
 -11   4   3       12.50       22.05     36.08 o
 -10   4   3       77.74       68.14     14.03 o
  -9   4   3       93.42       90.04     14.01 o
  -8   4   3     7495.18     7595.64     99.06 o
  -7   4   3       72.95       69.09      9.86 o
  -6   4   3       47.34       15.59     21.42 o
  -5   4   3      500.26      485.61     15.36 o
  -4   4   3    13249.77    13124.45     93.71 o
  -3   4   3     1642.45     1645.91     33.33 o
  -2   4   3     5970.50     6025.91     57.13 o
  -1   4   3       14.66       18.36      3.67 o
   0   4   3     3078.00     3157.96     42.45 o
   1   4   3        5.29       18.67      5.60 o
   2   4   3     1992.10     1913.72     35.80 o
   3   4   3       42.75       38.18      7.64 o
   4   4   3    10061.45     9694.16     90.12 o
   5   4   3      583.10      625.51     19.31 o
   6   4   3       21.11       17.49     23.32 o
   7   4   3       23.58       -9.74     27.28 o
   8   4   3     2161.96     2284.13     64.59 o
   9   4   3      160.48      171.18     15.73 o
  10   4   3       53.49       53.12     15.73 o
  11   4   3       15.12       11.83     41.38 o
  12   4   3      117.25       31.54     51.26 o
 -13   5   3      319.13      243.30     23.93 o
 -12   5   3       24.81      -15.95     43.87 o
 -11   5   3      110.51       99.67     15.95 o
 -10   5   3      142.26      139.46     15.93 o
  -9   5   3      228.65      219.11     13.82 o
  -8   5   3        1.75      -13.75     27.51 o
  -7   5   3      308.97      335.94     13.58 o
  -6   5   3      133.42      167.22      9.61 o
  -5   5   3      260.87      274.66      9.47 o
  -4   5   3      204.39      272.59      9.34 o
  -3   5   3     2348.56     2216.60     40.74 o
  -2   5   3       40.15      101.36      5.53 o
  -1   5   3     8219.44     7792.16     69.91 o
   0   5   3      695.12      792.22     18.42 o
   1   5   3     2616.24     2593.25     42.67 o
   2   5   3        8.58       35.49      7.48 o
   3   5   3      508.70      489.60     13.17 o
   4   5   3      348.90      352.86     11.38 o
   5   5   3       76.62       72.47      9.54 o
   6   5   3        0.28       13.44      9.59 o
   7   5   3      197.20      160.90     13.57 o
   8   5   3       36.59       60.14     13.58 o
   9   5   3      971.51      944.92     27.28 o
  10   5   3        5.25       15.64     39.09 o
  11   5   3        9.72       35.37     43.22 o
  12   5   3       40.81       68.82     19.67 o
 -13   6   3        0.36        3.97     45.75 o
 -12   6   3      293.30      276.36     21.87 o
 -11   6   3       49.48       71.43     15.88 o
 -10   6   3       21.07       41.22     13.75 o
  -9   6   3      173.04      168.35     15.66 o
  -8   6   3      184.37      211.28     13.57 o
  -7   6   3      186.95      182.43     11.53 o
  -6   6   3       80.08       49.29      9.49 o
  -5   6   3      235.74      254.79     11.24 o
  -4   6   3     3310.43     3427.86     57.63 o
  -3   6   3     1549.51     1544.32     38.84 o
  -2   6   3      345.25      363.10      9.22 o
  -1   6   3      990.06     1087.51     33.13 o
   0   6   3     6049.94     5757.51     66.24 o
   1   6   3      978.42     1043.18     23.97 o
   2   6   3     2326.35     2318.71     46.37 o
   3   6   3       93.79       86.27      9.38 o
   4   6   3      737.47      751.46     24.43 o
   5   6   3      414.85      467.06     15.25 o
   6   6   3      782.64      733.94     20.98 o
   7   6   3       82.47      109.18     13.41 o
   8   6   3      289.99      310.99     17.38 o
   9   6   3      202.93      202.82     17.38 o
  10   6   3       85.94       11.63     42.69 o
  11   6   3       25.44       19.46     44.74 o
 -13   7   3       63.61       73.15     19.78 o
 -12   7   3       33.48       75.01     19.74 o
 -11   7   3       86.47      109.77     17.65 o
 -10   7   3      383.86      386.08     19.49 o
  -9   7   3      123.40      125.68     15.46 o
  -8   7   3      165.74      138.06     13.42 o
  -7   7   3      176.77      167.85     13.35 o
  -6   7   3     1175.58     1170.60     32.04 o
  -5   7   3       95.90      123.41     11.22 o
  -4   7   3      583.09      508.55     14.86 o
  -3   7   3      357.35      388.24     12.94 o
  -2   7   3     8707.85     8315.73     84.84 o
  -1   7   3     1412.22     1406.69     38.71 o
   0   7   3       29.02       46.03      9.20 o
   1   7   3     1389.14     1239.41     27.62 o
   2   7   3     2372.32     2502.40     51.87 o
   3   7   3      142.05      165.34     11.15 o
   4   7   3      158.36      153.73     11.24 o
   5   7   3       69.20       22.53     30.03 o
   6   7   3      312.42      279.40     15.21 o
   7   7   3      308.58      337.02     15.23 o
   8   7   3        1.43      -17.27     34.54 o
   9   7   3      314.19      316.65     19.31 o
  10   7   3      128.40      135.63     19.38 o
  11   7   3        1.08        7.77     19.44 o
 -12   8   3       16.85       37.05     46.80 o
 -11   8   3       22.65        0.00     42.79 o
 -10   8   3        7.64      -21.23     38.61 o
  -9   8   3       81.66       78.72     15.36 o
  -8   8   3       76.40       78.20     13.35 o
  -7   8   3      412.46      416.59     16.97 o
  -6   8   3       80.06       80.74     13.14 o
  -5   8   3     2787.27     3098.58     63.43 o
  -4   8   3      340.70      365.73     12.99 o
  -3   8   3      752.71      757.49     25.86 o
  -2   8   3      492.87      472.52     14.77 o
  -1   8   3       17.92        7.37     22.12 o
   0   8   3      417.67      348.04     11.04 o
   1   8   3     1103.53      988.59     25.83 o
   2   8   3      466.42      458.44     12.94 o
   3   8   3      607.32      640.87     20.37 o
   4   8   3        1.61        9.34     11.20 o
   5   8   3      626.29      588.64     18.74 o
   6   8   3      455.15      407.30     16.97 o
   7   8   3      913.41      945.06     30.35 o
   8   8   3      117.84      104.54     15.21 o
   9   8   3        2.73      -24.84     40.15 o
  10   8   3        0.99       34.61     17.31 o
  11   8   3       52.90       38.59     21.23 o
 -12   9   3        1.09      -50.47     50.47 o
 -11   9   3        0.38       26.95     46.21 o
 -10   9   3      223.59      224.49     19.19 o
  -9   9   3       35.10       26.69     38.12 o
  -8   9   3      686.63      722.50     22.75 o
  -7   9   3        0.16        7.54     33.88 o
  -6   9   3     1386.27     1381.09     39.20 o
  -5   9   3       90.61      119.15     14.89 o
  -4   9   3      239.21      241.03     12.98 o
  -3   9   3       14.73       25.86     11.08 o
  -2   9   3     1285.99     1344.76     31.36 o
  -1   9   3      292.28      276.56     12.90 o
   0   9   3       77.73       90.35     11.06 o
   1   9   3        0.27       11.08     25.84 o
   2   9   3     2742.52     2569.85     60.96 o
   3   9   3      404.94      401.77     14.82 o
   4   9   3       50.37       66.99     13.03 o
   5   9   3        0.16      -31.82     31.82 o
   6   9   3     1324.59     1408.69     41.27 o
   7   9   3        0.02      -20.87     37.94 o
   8   9   3       22.53       36.06     17.07 o
   9   9   3        1.86       17.16     17.16 o
  10   9   3       10.47       -9.61     46.14 o
 -11  10   3       50.45       68.94     19.15 o
 -10  10   3        3.49      -28.69     45.91 o
  -9  10   3       20.94      -11.38     41.72 o
  -8  10   3      230.83      224.65     16.99 o
  -7  10   3      395.43      435.44     16.90 o
  -6  10   3       36.34       63.39     14.91 o
  -5  10   3     1034.05     1114.84     35.37 o
  -4  10   3      158.84      150.13     14.82 o
  -3  10   3      648.07      607.20     18.45 o
  -2  10   3      120.50      136.54     12.92 o
  -1  10   3      106.04      127.22     12.90 o
   0  10   3      173.57      156.73     12.90 o
   1  10   3       52.09       55.36     12.92 o
   2  10   3     1000.55     1026.45     33.24 o
   3  10   3      574.82      524.77     16.68 o
   4  10   3        6.13        9.27     12.98 o
   5  10   3      170.03      149.68     14.96 o
   6  10   3        0.19      -37.42     37.42 o
   7  10   3      259.81      267.36     18.83 o
   8  10   3      245.10      261.65     20.85 o
   9  10   3       19.97      -47.48     47.48 o
 -10  11   3       43.07       39.82     18.97 o
  -9  11   3       24.12       18.94     43.56 o
  -8  11   3       17.78      -13.15     41.36 o
  -7  11   3       98.70       93.80     16.88 o
  -6  11   3      142.54      175.08     16.77 o
  -5  11   3      238.46      223.06     16.73 o
  -4  11   3        8.37      -33.34     35.19 o
  -3  11   3      212.51      251.36     14.78 o
  -2  11   3      964.75      983.49     27.67 o
  -1  11   3      733.93      739.95     20.30 o
   0  11   3       14.12       12.92     31.36 o
   1  11   3      805.58      822.80     24.04 o
   2  11   3      222.54      223.38     14.77 o
   3  11   3       34.73        5.57     35.26 o
   4  11   3       16.31       12.98     14.84 o
   5  11   3        8.47      -16.82     16.82 o
   6  11   3      118.87      147.82     16.84 o
   7  11   3      253.48      248.05     18.79 o
   8  11   3        2.72       11.37     18.94 o
   9  11   3      115.13      126.90     20.83 o
  -9  12   3        2.08      -28.37     47.29 o
  -8  12   3      124.14      150.07     18.76 o
  -7  12   3       28.15       20.56     16.82 o
  -6  12   3       42.48       -7.45     40.99 o
  -5  12   3       20.76       16.72     16.72 o
  -4  12   3      385.06      357.48     18.52 o
  -3  12   3      217.52      218.21     16.65 o
  -2  12   3       97.14       66.42     14.77 o
  -1  12   3      521.81      542.84     18.47 o
   0  12   3     1043.73     1016.64     31.36 o
   1  12   3        6.62        3.70     33.29 o
   2  12   3      300.41      277.38     16.65 o
   3  12   3       11.65        5.57     35.26 o
   4  12   3      126.79      155.86     16.70 o
   5  12   3        3.97       26.17     16.82 o
   6  12   3      109.26       31.86     46.86 o
   7  12   3       10.27       20.64     18.76 o
   8  12   3      344.90      358.42     22.75 o
  -8  13   3       35.54      -48.70     48.70 o
  -7  13   3       30.18       11.22     18.70 o
  -6  13   3       36.26       11.15     46.48 o
  -5  13   3       88.46       76.14     18.56 o
  -4  13   3       12.44       24.07     40.72 o
  -3  13   3      327.93      314.45     18.49 o
  -2  13   3      240.17      228.75     18.45 o
  -1  13   3      240.67      225.28     18.47 o
   0  13   3        6.44      -24.02     38.80 o
   1  13   3      361.16      406.80     18.49 o
   2  13   3        8.65      -36.99     38.84 o
   3  13   3       78.21       89.22     16.73 o
   4  13   3        4.78       33.43     16.72 o
   5  13   3       11.43      -29.84     44.74 o
   6  13   3       11.68       11.26     46.87 o
  -6  14   3        0.68      -31.63     44.64 o
  -5  14   3      119.91      109.61     20.44 o
  -4  14   3      323.33      353.57     22.21 o
  -3  14   3        5.83      -18.51     44.39 o
  -2  14   3        0.14       24.04     42.53 o
  -1  14   3       29.61       -9.24     42.47 o
   0  14   3       15.66       18.49     16.65 o
   1  14   3      102.97       88.83     18.51 o
   2  14   3       28.27       49.94     18.49 o
   3  14   3        0.19      -48.34     48.34 o
   4  14   3      270.48      275.13     20.44 o
   5  14   3       23.39       24.29     46.70 o
  -4  15   3        3.07      -18.51     48.11 o
  -3  15   3       88.78       -1.84     48.09 o
  -2  15   3       49.83       18.49     48.07 o
  -1  15   3        0.52      -46.16     46.16 o
   0  15   3       37.10       51.80     18.51 o
   1  15   3        2.35       27.76     18.51 o
   2  15   3      147.26      174.04     20.37 o
   3  15   3      167.50      204.50     22.30 o
 -14   0   4        4.60      -35.26     47.02 o
 -12   0   4      656.58      672.85     21.58 o
 -10   0   4      265.40      281.44     15.64 o
  -8   0   4      344.64      381.14     11.67 o
  -6   0   4    11225.59    11333.39     94.05 o
  -4   0   4     2423.38     2264.30     36.96 o
  -2   0   4    19977.80    20630.30     90.96 o
   0   0   4      245.34      277.47      8.11 o
   2   0   4     7300.88     7790.89     67.22 o
   4   0   4       37.02       10.17     16.27 o
   6   0   4      781.43      789.73     26.33 o
   8   0   4        4.07      -20.05     28.06 o
  10   0   4     1187.58     1256.59     33.92 o
  12   0   4       36.86      -35.80     49.72 o
 -14   1   4        8.55       19.83     45.60 o
 -13   1   4        1.88      -11.90     41.67 o
 -12   1   4        3.62       15.88     15.88 o
 -11   1   4     2234.82     2220.47     49.65 o
 -10   1   4      479.71      450.85     15.89 o
  -9   1   4      115.19      172.86     11.92 o
  -8   1   4       21.67       13.96      9.97 o
  -7   1   4     1118.42     1066.88     25.97 o
  -6   1   4      583.21      529.71     14.00 o
  -5   1   4      789.43      794.26     19.85 o
  -4   1   4     7093.73     7673.14     66.40 o
  -3   1   4       46.47       44.01      5.75 o
  -2   1   4     3288.48     3389.60     38.84 o
  -1   1   4     1949.34     2162.80     32.56 o
   0   1   4      959.64      885.41     22.34 o
   1   1   4    19508.28    18442.23     95.50 o
   2   1   4     5066.00     4860.48     54.86 o
   3   1   4      863.18      912.61     20.33 o
   4   1   4      390.53      349.67     10.11 o
   5   1   4     3077.89     2980.92     56.36 o
   6   1   4       57.65       48.22     10.04 o
   7   1   4      354.41      415.93     14.07 o
   8   1   4       31.38       20.10     12.06 o
   9   1   4       87.87       86.32     14.05 o
  10   1   4        0.57      -43.87     43.87 o
  11   1   4      182.62      164.57     17.84 o
  12   1   4       29.85      -19.80     45.55 o
 -14   2   4        4.02      -41.45     49.36 o
 -13   2   4       20.90      -23.75     41.58 o
 -12   2   4      161.31      156.54     18.06 o
 -11   2   4       82.48       14.05     38.14 o
 -10   2   4      232.17      237.17     16.07 o
  -9   2   4      108.95       94.47     12.06 o
  -8   2   4       43.49       77.37     10.18 o
  -7   2   4       31.03       16.27     22.37 o
  -6   2   4     4001.90     3826.50     59.08 o
  -5   2   4     8440.52     8482.57     78.27 o
  -4   2   4     5004.09     5381.58     58.42 o
  -3   2   4      952.85     1133.39     25.76 o
  -2   2   4     1031.05      991.80     22.62 o
  -1   2   4      256.47      199.31      5.80 o
   0   2   4       53.78       54.80      3.92 o
   1   2   4     2776.72     2731.78     39.59 o
   2   2   4     9362.20     9777.63     77.44 o
   3   2   4     6548.43     7175.74     71.79 o
   4   2   4       29.26       56.15      8.02 o
   5   2   4     2093.93     2170.71     49.92 o
   6   2   4     1164.46     1153.32     29.98 o
   7   2   4      379.92      411.96     13.92 o
   8   2   4      248.93      230.85     13.92 o
   9   2   4      173.59      168.97     15.91 o
  10   2   4      423.86      445.28     19.88 o
  11   2   4      133.09      176.76     17.88 o
  12   2   4       46.30       49.65     19.87 o
 -14   3   4        2.50      -13.94     51.78 o
 -13   3   4       11.26       13.96     41.90 o
 -12   3   4      218.14      213.83     17.99 o
 -11   3   4      128.85      163.73     16.18 o
 -10   3   4      962.20     1032.91     28.24 o
  -9   3   4       43.74       62.54     12.10 o
  -8   3   4      716.72      744.70     22.19 o
  -7   3   4     1621.25     1614.57     46.02 o
  -6   3   4     2058.47     1725.70     43.58 o
  -5   3   4        2.50       -1.93      7.77 o
  -4   3   4     9769.56    10575.97     82.37 o
  -3   3   4     1332.01     1479.28     31.36 o
  -2   3   4        4.58       -3.69     12.92 o
  -1   3   4     5932.59     6062.72     56.00 o
   0   3   4     2944.74     2835.05     39.77 o
   1   3   4       36.85       61.59      5.78 o
   2   3   4     1295.69     1163.22     31.07 o
   3   3   4      613.63      761.95     21.55 o
   4   3   4     5880.37     5331.70     70.52 o
   5   3   4     2385.09     2448.81     53.28 o
   6   3   4       55.13       65.47      9.92 o
   7   3   4        0.91       -3.97     27.78 o
   8   3   4       15.88       25.83     33.77 o
   9   3   4       18.01        7.95     35.80 o
  10   3   4        2.95       -5.94     37.66 o
  11   3   4        0.07        9.90     17.81 o
  12   3   4      115.70      114.49     19.74 o
 -14   4   4       21.83       35.62     47.48 o
 -13   4   4      147.88      150.31     20.05 o
 -12   4   4        4.84      -20.05     40.09 o
 -11   4   4      150.87      122.26     16.04 o
 -10   4   4      396.15      389.62     16.07 o
  -9   4   4      952.31      946.48     28.01 o
  -8   4   4      110.96      136.54     11.87 o
  -7   4   4      534.70      491.42     15.66 o
  -6   4   4      457.65      425.42     13.53 o
  -5   4   4     8467.29     7840.17     79.61 o
  -4   4   4      145.93      161.80      7.45 o
  -3   4   4      492.20      549.81     16.61 o
  -2   4   4       14.94        5.51     14.69 o
  -1   4   4     3961.93     3814.31     48.00 o
   0   4   4      140.63      139.96      5.60 o
   1   4   4      183.67      164.05      7.54 o
   2   4   4      457.31      412.22     13.42 o
   3   4   4     1588.17     1585.65     40.27 o
   4   4   4     3352.92     3647.17     59.92 o
   5   4   4     1411.19     1488.07     31.12 o
   6   4   4       14.47        5.85     25.36 o
   7   4   4      273.79      307.65     13.71 o
   8   4   4      371.15      307.29     15.75 o
   9   4   4       19.12      -15.73     37.39 o
  10   4   4        0.23        5.91     39.41 o
  11   4   4      238.02      193.21     19.71 o
  12   4   4       28.98       45.35     19.72 o
 -13   5   4        1.64       -1.99     45.87 o
 -12   5   4      505.29      479.61     19.99 o
 -11   5   4      239.96      229.24     17.93 o
 -10   5   4      600.97      617.62     19.87 o
  -9   5   4      202.78      167.78     15.79 o
  -8   5   4     1160.27     1170.77     33.16 o
  -7   5   4      182.24      200.74     11.58 o
  -6   5   4      516.76      442.81     13.30 o
  -5   5   4       81.38       73.06      9.36 o
  -4   5   4     1251.52     1310.97     37.08 o
  -3   5   4     2426.73     2585.23     46.12 o
  -2   5   4     1768.57     1883.54     38.62 o
  -1   5   4      127.26       73.70      7.37 o
   0   5   4     6754.86     6280.93     66.80 o
   1   5   4      257.08      220.86      9.36 o
   2   5   4       72.85      114.87      7.54 o
   3   5   4       18.54        3.81     20.98 o
   4   5   4     7881.61     7856.54     89.78 o
   5   5   4      397.31      402.88     13.50 o
   6   5   4      980.40     1072.53     31.09 o
   7   5   4        3.81       -7.77     31.09 o
   8   5   4      300.27      302.90     15.64 o
   9   5   4      205.64      163.32     17.70 o
  10   5   4        2.18       -7.88     41.33 o
  11   5   4       61.44       70.84     19.67 o
 -13   6   4      198.40      177.31     21.91 o
 -12   6   4       71.59      -29.85     47.77 o
 -11   6   4       18.40        7.88     39.39 o
 -10   6   4        4.12        3.92     37.30 o
  -9   6   4        3.99       15.55     13.62 o
  -8   6   4       11.11       -7.73     30.93 o
  -7   6   4     1668.90     1501.76     36.30 o
  -6   6   4     1604.06     1636.46     47.25 o
  -5   6   4     2292.63     2219.81     50.33 o
  -4   6   4     1016.13      851.83     24.07 o
  -3   6   4      813.16      944.22     23.98 o
  -2   6   4     1294.43     1447.26     38.62 o
  -1   6   4    12265.88    12315.75     97.44 o
   0   6   4     3264.92     3395.16     55.32 o
   1   6   4     1560.62     1591.55     40.81 o
   2   6   4      330.54      453.91     15.00 o
   3   6   4       23.40       11.29      9.41 o
   4   6   4      219.55      266.89     11.44 o
   5   6   4      487.64      449.90     13.35 o
   6   6   4      936.35     1019.52     32.65 o
   7   6   4      101.00      133.32     13.53 o
   8   6   4       45.56       28.98     15.46 o
   9   6   4      475.99      495.56     19.44 o
  10   6   4      128.20      111.52     19.56 o
  11   6   4      128.92      170.23     19.56 o
 -13   7   4        0.78       39.54     49.43 o
 -12   7   4       81.40       25.49     47.04 o
 -11   7   4      312.96      303.21     19.56 o
 -10   7   4      132.41      135.68     17.45 o
  -9   7   4      703.43      671.67     21.23 o
  -8   7   4      170.53      208.40     15.30 o
  -7   7   4     1807.15     1821.95     39.77 o
  -6   7   4       84.56      125.41     13.10 o
  -5   7   4      641.77      570.69     16.73 o
  -4   7   4        2.22       31.45      9.25 o
  -3   7   4      721.68      733.65     23.97 o
  -2   7   4     4153.18     4098.96     64.49 o
  -1   7   4       33.07       40.50      9.20 o
   0   7   4     2655.30     2661.15     51.56 o
   1   7   4     2073.69     2159.83     48.16 o
   2   7   4      528.60      562.93     16.72 o
   3   7   4       16.70        5.62     24.38 o
   4   7   4      152.47      129.53     11.26 o
   5   7   4      820.75      850.10     24.72 o
   6   7   4      974.86      916.55     28.58 o
   7   7   4       19.25      -24.95     32.63 o
   8   7   4      269.98      278.17     17.38 o
   9   7   4        2.08      -38.64     38.64 o
  10   7   4       20.30       25.25     46.62 o
  11   7   4       14.54       37.16     48.90 o
 -12   8   4       28.94      -48.75     48.75 o
 -11   8   4        3.57       27.06     42.54 o
 -10   8   4       45.40       32.79     17.36 o
  -9   8   4      185.09      160.51     17.20 o
  -8   8   4      295.40      300.63     17.13 o
  -7   8   4       12.98       33.90     13.17 o
  -6   8   4     2917.26     2775.23     65.33 o
  -5   8   4       15.73       16.70     11.13 o
  -4   8   4      500.71      430.75     12.94 o
  -3   8   4     1040.29     1074.00     29.53 o
  -2   8   4     1311.94     1387.21     31.32 o
  -1   8   4       49.10       34.97      9.20 o
   0   8   4     1700.26     1656.27     46.11 o
   1   8   4      854.15      936.37     27.71 o
   2   8   4     1006.17      894.65     27.78 o
   3   8   4        1.74       18.69     26.17 o
   4   8   4       14.88      -20.62     30.00 o
   5   8   4      182.10      201.76     15.09 o
   6   8   4     1979.72     1930.56     45.55 o
   7   8   4        5.10      -15.21     15.21 o
   8   8   4        1.82      -24.84     40.15 o
   9   8   4       10.23       11.56     17.34 o
  10   8   4       78.02       83.12     19.33 o
 -12   9   4       17.72       36.89     48.54 o
 -11   9   4      133.61      157.90     19.26 o
 -10   9   4        2.20       11.49     40.22 o
  -9   9   4        7.42      -40.02     40.02 o
  -8   9   4        2.67      -28.24     39.54 o
  -7   9   4      976.99     1041.62     30.03 o
  -6   9   4       19.80       -1.86     33.59 o
  -5   9   4      322.64      297.03     14.86 o
  -4   9   4      275.85      297.46     14.78 o
  -3   9   4     2340.72     2194.88     59.06 o
  -2   9   4       13.42       23.95     11.06 o
  -1   9   4      235.66      283.97     12.90 o
   0   9   4      228.91      214.08     12.92 o
   1   9   4     1210.75     1278.84     33.22 o
   2   9   4      215.56      201.82     12.96 o
   3   9   4      403.33      377.04     14.86 o
   4   9   4        8.99      -31.82     31.82 o
   5   9   4      717.90      799.30     24.39 o
   6   9   4        0.76        9.49     36.06 o
   7   9   4       83.08       92.98     17.07 o
   8   9   4        0.55       32.41     40.04 o
   9   9   4        8.65       11.54     44.23 o
  10   9   4        0.11      -49.99     49.99 o
 -11  10   4        0.72       21.07     19.15 o
 -10  10   4       52.19       40.00     19.04 o
  -9  10   4       36.44       51.13     17.04 o
  -8  10   4      203.25      240.69     16.93 o
  -7  10   4       25.26       31.75     14.94 o
  -6  10   4      682.76      698.47     22.35 o
  -5  10   4       43.99       66.71     12.98 o
  -4  10   4      571.02      545.87     16.65 o
  -3  10   4       40.86       49.83     12.92 o
  -2  10   4      994.40      947.78     27.65 o
  -1  10   4     1158.07     1169.09     35.04 o
   0  10   4      243.21      217.58     12.90 o
   1  10   4      200.25      201.15     12.92 o
   2  10   4      379.80      369.00     16.68 o
   3  10   4      118.14      107.55     12.98 o
   4  10   4        2.08       24.32     33.68 o
   5  10   4       16.09       35.56     14.98 o
   6  10   4      521.59      498.94     18.83 o
   7  10   4      277.82      271.24     18.97 o
   8  10   4       38.71       24.68     43.67 o
   9  10   4        0.12      -28.65     45.85 o
 -10  11   4      136.72      172.37     20.83 o
  -9  11   4        7.78      -16.99     45.30 o
  -8  11   4      280.84      251.50     18.77 o
  -7  11   4       46.55      -14.91     40.97 o
  -6  11   4      341.38      346.34     16.75 o
  -5  11   4       14.63      -22.25     37.07 o
  -4  11   4       74.64       55.45     14.78 o
  -3  11   4     1025.39     1042.55     29.53 o
  -2  11   4      329.97      304.59     16.61 o
  -1  11   4        1.98      -29.51     33.20 o
   0  11   4     1025.55     1110.28     36.94 o
   1  11   4      150.63      134.72     14.77 o
   2  11   4       40.91      -20.40     35.26 o
   3  11   4      124.02      140.95     14.84 o
   4  11   4       95.55       97.11     14.94 o
   5  11   4      140.57      170.26     16.84 o
   6  11   4      323.21      286.58     18.74 o
   7  11   4        3.32      -47.36     47.36 o
   8  11   4      173.17      180.02     20.85 o
  -9  12   4      113.88      131.39     20.65 o
  -8  12   4        1.26      -30.00     43.13 o
  -7  12   4       81.09      102.47     16.77 o
  -6  12   4       13.85       11.15     39.04 o
  -5  12   4      120.76      146.32     16.66 o
  -4  12   4       66.31       51.78     14.80 o
  -3  12   4       14.97      -36.91     36.91 o
  -2  12   4      364.39      383.95     18.45 o
  -1  12   4     1717.44     1689.37     44.26 o
   0  12   4        9.84      -36.94     36.94 o
   1  12   4       22.34       11.10     35.12 o
   2  12   4       35.51       40.75     14.82 o
   3  12   4        9.91       11.13     38.96 o
   4  12   4       11.28        9.32     39.20 o
   5  12   4        8.44       11.24     41.24 o
   6  12   4       21.26       -3.76     46.87 o
   7  12   4      151.86      164.79     20.83 o
  -8  13   4       92.93       73.06     20.60 o
  -7  13   4       16.74      -16.75     46.52 o
  -6  13   4       27.43       16.73     46.50 o
  -5  13   4        0.01      -11.10     40.70 o
  -4  13   4      391.91      381.32     20.37 o
  -3  13   4      156.59      171.57     18.45 o
  -2  13   4      109.28      129.26     18.47 o
  -1  13   4       93.69       72.02     16.63 o
   0  13   4      867.69      845.03     25.88 o
   1  13   4       39.77       57.31     16.65 o
   2  13   4       20.96       16.70     16.70 o
   3  13   4        3.60       25.97     16.70 o
   4  13   4      189.76      171.55     18.65 o
   5  13   4       37.83       59.99     18.76 o
   6  13   4       25.51       20.62     46.86 o
  -6  14   4        9.23      -16.73     48.32 o
  -5  14   4      144.06      140.61     20.35 o
  -4  14   4       40.37       68.44     18.51 o
  -3  14   4       61.76       88.74     18.49 o
  -2  14   4        5.79      -16.63     44.32 o
  -1  14   4      153.42      149.70     18.49 o
   0  14   4       56.33      -16.66     46.27 o
   1  14   4       61.30       62.88     18.49 o
   2  14   4        3.45      -46.39     46.39 o
   3  14   4      176.84      219.36     20.44 o
   4  14   4        6.40        3.72     20.53 o
  -4  15   4      154.26      175.74     22.19 o
  -3  15   4       43.52       27.72     48.07 o
  -2  15   4       11.80       22.16     48.00 o
  -1  15   4       16.35       14.78     46.23 o
   0  15   4       11.44        0.00     18.51 o
   1  15   4      205.28      196.00     22.19 o
   2  15   4       50.20       53.82     20.42 o
 -13   0   5      339.50      352.55     19.58 o
 -11   0   5      146.62      189.36     15.62 o
  -9   0   5       88.49       77.59     11.63 o
  -7   0   5      168.95      197.75      9.50 o
  -5   0   5      325.00      421.44     11.10 o
  -3   0   5    25487.67    26474.17    117.66 o
  -1   0   5       17.75       31.91      3.99 o
   1   0   5    11798.54    11448.47     83.12 o
   3   0   5        0.77       14.18     16.20 o
   5   0   5      318.72      344.23     12.15 o
   7   0   5       95.01      110.36     12.05 o
   9   0   5     1301.12     1220.69     41.88 o
  11   0   5       15.68       -1.99     17.93 o
 -14   1   5        6.64       13.85     43.51 o
 -13   1   5       11.56       17.86     43.65 o
 -12   1   5      217.56      216.49     17.88 o
 -11   1   5      198.48      162.92     15.89 o
 -10   1   5       85.30       99.05     13.87 o
  -9   1   5      220.55      233.75     11.88 o
  -8   1   5      709.19      753.34     21.75 o
  -7   1   5      153.94      148.14      9.88 o
  -6   1   5      903.81      942.92     23.48 o
  -5   1   5     3945.60     4164.97     57.26 o
  -4   1   5    15407.90    16635.29     99.51 o
  -3   1   5     1179.72     1401.80     31.86 o
  -2   1   5       79.56       65.36      4.08 o
  -1   1   5        2.78        0.00     12.28 o
   0   1   5     3666.68     3796.52     46.89 o
   1   1   5     6699.27     6827.57     65.11 o
   2   1   5     5884.24     5193.73     60.98 o
   3   1   5     2696.22     2471.85     46.75 o
   4   1   5     2759.91     2579.41     52.57 o
   5   1   5       15.21       -2.00     22.14 o
   6   1   5      168.74      160.74     12.06 o
   7   1   5       13.09      -30.10     30.10 o
   8   1   5      462.30      455.68     18.06 o
   9   1   5        0.04       -4.01     36.03 o
  10   1   5      183.90      213.15     17.93 o
  11   1   5        8.80        0.00     43.47 o
  12   1   5        0.95        9.86     47.36 o
 -14   2   5      123.20       39.59     21.78 o
 -13   2   5       86.89       87.11     17.81 o
 -12   2   5        4.74       14.07     16.07 o
 -11   2   5       41.10       56.32     14.09 o
 -10   2   5      518.07      458.67     16.09 o
  -9   2   5      554.95      549.20     16.09 o
  -8   2   5       10.90       10.17     26.44 o
  -7   2   5      993.27     1139.31     28.53 o
  -6   2   5     1929.50     2068.84     46.93 o
  -5   2   5        3.65       12.03     18.02 o
  -4   2   5     5133.57     4890.07     57.33 o
  -3   2   5     3482.12     3342.28     45.82 o
  -2   2   5      158.15      138.83      5.87 o
  -1   2   5       24.88       21.78      3.96 o
   0   2   5     1292.62     1413.83     31.77 o
   1   2   5     6778.82     6898.75     68.01 o
   2   2   5     9718.75    10125.67     86.21 o
   3   2   5      585.96      649.64     20.05 o
   4   2   5     2092.28     2275.77     50.13 o
   5   2   5     1016.50      964.09     28.12 o
   6   2   5       17.99       16.00     26.01 o
   7   2   5       32.13       43.99     11.99 o
   8   2   5      489.49      469.71     17.92 o
   9   2   5      187.10      186.85     15.91 o
  10   2   5        5.59      -39.72     39.72 o
  11   2   5        2.19       33.67     43.56 o
  12   2   5        2.38      -33.67     47.54 o
 -14   3   5        3.43       19.99     49.95 o
 -13   3   5       25.04       25.97     43.96 o
 -12   3   5      183.17      197.83     17.99 o
 -11   3   5        1.24      -34.42     36.44 o
 -10   3   5       24.85        2.02     32.40 o
  -9   3   5     1378.96     1435.25     38.46 o
  -8   3   5     2271.56     2355.20     58.63 o
  -7   3   5     3068.20     2902.79     59.81 o
  -6   3   5     2195.19     2329.66     49.15 o
  -5   3   5    14763.78    14901.48    108.43 o
  -4   3   5     4941.36     5534.20     62.80 o
  -3   3   5        5.59       25.81      5.53 o
  -2   3   5      694.90      789.12     18.74 o
  -1   3   5      238.22      217.53      7.62 o
   0   3   5       14.45        0.00     15.46 o
   1   3   5      177.36      212.91      7.82 o
   2   3   5     1438.32     1425.96     35.26 o
   3   3   5     8879.52     8291.35     84.48 o
   4   3   5     2079.49     1967.34     47.36 o
   5   3   5        1.32        9.92      9.92 o
   6   3   5      286.62      343.19     13.89 o
   7   3   5     2049.74     2094.40     61.60 o
   8   3   5       55.21       65.60     13.91 o
   9   3   5       41.30       11.92     37.76 o
  10   3   5        0.72      -41.63     41.63 o
  11   3   5       18.37       37.60     45.53 o
 -14   4   5       89.43      140.89     19.85 o
 -13   4   5        1.52      -44.23     44.23 o
 -12   4   5        2.70       -2.00     42.22 o
 -11   4   5       11.58       26.06     38.09 o
 -10   4   5      124.13      106.44     14.05 o
  -9   4   5       44.55        6.00     31.97 o
  -8   4   5      150.34      146.44     11.87 o
  -7   4   5      285.06      246.36     11.72 o
  -6   4   5     4453.86     4321.42     68.78 o
  -5   4   5     1020.57      888.06     24.25 o
  -4   4   5     4285.25     4001.26     57.24 o
  -3   4   5      147.05      141.45      7.36 o
  -2   4   5      496.39      387.70     12.92 o
  -1   4   5      156.63      175.90      7.48 o
   0   4   5        5.59       17.04      5.67 o
   1   4   5     1506.80     1438.03     36.42 o
   2   4   5     1947.90     1973.85     44.21 o
   3   4   5      556.01      534.93     15.55 o
   4   4   5     1119.16     1178.40     29.21 o
   5   4   5      519.60      425.92     13.67 o
   6   4   5       19.70        7.86     27.47 o
   7   4   5      276.08      295.48     15.75 o
   8   4   5      766.62      829.30     25.61 o
   9   4   5       38.52        7.89     37.50 o
  10   4   5       94.78      108.43     17.74 o
  11   4   5        9.06      -25.63     45.35 o
 -13   5   5      144.61      161.98     19.99 o
 -12   5   5       10.56       -9.99     43.96 o
 -11   5   5       54.15      103.92     15.98 o
 -10   5   5      706.53      698.16     21.76 o
  -9   5   5      624.00      675.57     19.69 o
  -8   5   5      602.93      625.42     19.49 o
  -7   5   5      503.09      449.76     13.46 o
  -6   5   5      391.08      436.91     15.07 o
  -5   5   5     1232.88     1249.76     27.90 o
  -4   5   5      904.65      957.70     23.98 o
  -3   5   5     1504.00     1615.81     38.61 o
  -2   5   5        1.03       14.73     18.42 o
  -1   5   5     8327.94     7761.63     76.08 o
   0   5   5      701.25      785.59     20.62 o
   1   5   5       84.69       84.76      7.54 o
   2   5   5      840.84      878.11     24.82 o
   3   5   5     6157.63     6038.17     78.50 o
   4   5   5        3.21       15.45     25.09 o
   5   5   5      309.91      305.05     13.60 o
   6   5   5       52.76      -29.14     33.04 o
   7   5   5      582.79      593.05     17.61 o
   8   5   5      668.08      672.91     21.64 o
   9   5   5       45.35      -23.61     39.36 o
  10   5   5       16.38       15.77     17.74 o
  11   5   5       58.83       29.57     49.29 o
 -13   6   5       65.24       55.79     19.92 o
 -12   6   5        8.21       17.92     17.92 o
 -11   6   5       74.23       66.97     17.72 o
 -10   6   5      726.24      767.28     23.55 o
  -9   6   5       90.87       64.07     13.58 o
  -8   6   5      573.01      534.32     17.31 o
  -7   6   5      151.72      144.08     13.26 o
  -6   6   5     1044.44      945.28     28.08 o
  -5   6   5       77.19      126.09      9.27 o
  -4   6   5       36.52       27.67      9.22 o
  -3   6   5     1280.92     1167.98     27.60 o
  -2   6   5    16359.82    17176.31    119.45 o
  -1   6   5     1551.67     1421.38     40.56 o
   0   6   5     3296.97     3082.95     53.80 o
   1   6   5      856.27      951.92     24.41 o
   2   6   5      212.67      229.74      9.41 o
   3   6   5       14.99       26.69      9.54 o
   4   6   5       51.63       55.30     11.44 o
   5   6   5      134.38      140.16     11.53 o
   6   6   5       81.64       85.02     13.53 o
   7   6   5       88.08       94.70     15.46 o
   8   6   5      316.18      307.86     17.54 o
   9   6   5      177.11      170.23     17.61 o
  10   6   5      166.28      174.13     19.56 o
  11   6   5        1.44       -1.95     19.60 o
 -13   7   5       27.60       75.21     19.80 o
 -12   7   5       42.05       74.47     19.60 o
 -11   7   5       44.52       43.04     17.61 o
 -10   7   5       29.39      -13.57     38.75 o
  -9   7   5      246.70      243.88     17.29 o
  -8   7   5     2395.29     2315.17     66.53 o
  -7   7   5      198.97      169.31     15.05 o
  -6   7   5      186.51      216.28     13.05 o
  -5   7   5       32.02       42.65     11.13 o
  -4   7   5      167.30      188.45     11.08 o
  -3   7   5     1753.43     1782.01     46.07 o
  -2   7   5      840.94      737.82     23.91 o
  -1   7   5     2811.82     2556.18     55.25 o
   0   7   5      896.45      746.95     24.09 o
   1   7   5      973.92     1018.09     27.87 o
   2   7   5      546.42      661.95     16.88 o
   3   7   5      327.19      285.69     13.15 o
   4   7   5     1084.58     1270.98     34.29 o
   5   7   5       22.07       19.06     13.35 o
   6   7   5      952.11     1025.00     28.80 o
   7   7   5      224.80      229.86     17.38 o
   8   7   5       65.28       42.49     17.38 o
   9   7   5        1.87      -44.74     44.74 o
  10   7   5        3.93      -46.95     46.95 o
 -12   8   5       10.49        1.95     48.72 o
 -11   8   5       22.32       28.99     46.41 o
 -10   8   5      114.79      119.36     17.33 o
  -9   8   5      539.59      528.31     19.08 o
  -8   8   5       63.06       67.87     15.09 o
  -7   8   5      343.41      314.14     14.96 o
  -6   8   5      147.05      159.79     14.87 o
  -5   8   5      460.32      544.78     16.68 o
  -4   8   5      748.93      741.73     22.14 o
  -3   8   5     3246.38     3327.78     66.33 o
  -2   8   5       22.79       16.57     11.04 o
  -1   8   5      340.77      370.72     12.90 o
   0   8   5      841.13      776.63     22.14 o
   1   8   5     1716.61     1635.62     48.16 o
   2   8   5       53.70       35.51     11.22 o
   3   8   5     1268.68     1246.64     33.74 o
   4   8   5      202.14      188.63     13.21 o
   5   8   5     1159.14     1156.06     37.96 o
   6   8   5       68.04       78.03     15.23 o
   7   8   5      183.78      182.58     17.29 o
   8   8   5       29.32       11.56     17.34 o
   9   8   5       59.19       73.54     19.35 o
  10   8   5        0.98       27.20     46.64 o
 -12   9   5        5.29      -17.36     46.28 o
 -11   9   5        1.34       23.03     44.15 o
 -10   9   5       19.66      -43.87     43.87 o
  -9   9   5        3.50        5.71     41.81 o
  -8   9   5     2285.84     2223.89     50.79 o
  -7   9   5      462.85      449.58     18.65 o
  -6   9   5       68.57      103.97     12.99 o
  -5   9   5      277.47      288.84     14.82 o
  -4   9   5     1991.66     2136.21     59.08 o
  -3   9   5        5.04      -22.12     29.50 o
  -2   9   5        2.33       -3.69     11.06 o
  -1   9   5       24.03       12.90     25.81 o
   0   9   5      231.63      239.90     12.92 o
   1   9   5        3.13      -24.07     27.78 o
   2   9   5      303.38      330.22     14.84 o
   3   9   5       39.29       52.46     13.12 o
   4   9   5      462.50      459.76     16.90 o
   5   9   5       19.35      -39.86     39.86 o
   6   9   5     1048.19     1182.26     34.17 o
   7   9   5        0.06        0.00     39.89 o
   8   9   5      165.44      184.58     19.22 o
   9   9   5        3.87       13.46     19.24 o
 -11  10   5       64.65        9.54     49.65 o
 -10  10   5       41.22        3.81     47.63 o
  -9  10   5      170.62      135.58     18.83 o
  -8  10   5        5.91        1.88     16.86 o
  -7  10   5      345.10      361.73     18.65 o
  -6  10   5        4.87       -3.70     35.22 o
  -5  10   5       24.46       29.60     12.96 o
  -4  10   5      514.90      511.49     16.63 o
  -3  10   5      634.02      633.84     18.42 o
  -2  10   5     1880.30     1967.54     42.42 o
  -1  10   5       38.21       47.95     12.90 o
   0  10   5      229.12      195.55     14.77 o
   1  10   5      843.73      804.92     20.40 o
   2  10   5        0.80        7.41     33.33 o
   3  10   5        7.70        0.00     13.10 o
   4  10   5        8.06       -9.36     35.56 o
   5  10   5      359.90      384.36     18.85 o
   6  10   5       32.99       32.25     17.07 o
   7  10   5        0.48      -17.09     41.79 o
   8  10   5       76.63      -13.37     51.58 o
 -10  11   5        6.08      -22.73     49.26 o
  -9  11   5      275.40      259.50     20.69 o
  -8  11   5       35.00       52.37     16.84 o
  -7  11   5       34.68       22.35     16.77 o
  -6  11   5        6.14      -25.93     38.91 o
  -5  11   5       50.45       72.16     14.80 o
  -4  11   5      592.87      583.51     18.47 o
  -3  11   5      161.82      123.64     14.77 o
  -2  11   5      120.07      143.86     14.75 o
  -1  11   5     1059.17     1053.01     31.41 o
   0  11   5      986.33      987.34     29.53 o
   1  11   5      204.62      196.29     16.66 o
   2  11   5      253.43      261.51     16.70 o
   3  11   5      336.67      294.73     16.79 o
   4  11   5       13.89       18.70     37.42 o
   5  11   5       42.90       24.34     41.20 o
   6  11   5       98.55       43.58     18.95 o
   7  11   5      244.78      299.40     20.85 o
  -9  12   5        9.94       39.39     46.89 o
  -8  12   5       52.04       46.61     18.65 o
  -7  12   5        0.27       11.17     40.93 o
  -6  12   5       32.03      -33.36     42.63 o
  -5  12   5       69.58       72.18     16.66 o
  -4  12   5       12.07       33.22     14.77 o
  -3  12   5      220.56      212.27     16.61 o
  -2  12   5     1616.36     1617.43     44.26 o
  -1  12   5       24.87       14.78     40.65 o
   0  12   5      102.88       94.27     16.65 o
   1  12   5      366.66      390.85     18.52 o
   2  12   5      111.48       98.33     16.70 o
   3  12   5       33.16       67.10     16.77 o
   4  12   5       68.26      104.95     16.88 o
   5  12   5        0.44      -44.91     44.91 o
   6  12   5       38.94       56.65     18.88 o
  -8  13   5       39.33       85.70     20.49 o
  -7  13   5       11.67       33.47     44.64 o
  -6  13   5       31.72      -24.07     48.16 o
  -5  13   5      168.48      194.37     20.37 o
  -4  13   5        3.80      -42.44     42.44 o
  -3  13   5       10.69        1.84     42.45 o
  -2  13   5        0.28        9.24     16.61 o
  -1  13   5      688.54      737.16     24.02 o
   0  13   5        0.68        0.00     40.68 o
   1  13   5       65.87      -16.70     42.67 o
   2  13   5        0.68       -3.70     40.83 o
   3  13   5      177.88      167.65     18.63 o
   4  13   5       62.74      -35.62     50.62 o
   5  13   5        0.53      -48.74     48.74 o
  -6  14   5       55.58       35.19     51.87 o
  -5  14   5       37.39        7.41     48.13 o
  -4  14   5      106.81       73.90     20.33 o
  -3  14   5       40.08       60.92     18.45 o
  -2  14   5      177.02      156.95     20.31 o
  -1  14   5        0.79       11.10     44.35 o
   0  14   5       64.24      103.56     18.49 o
   1  14   5        9.21        9.27     18.56 o
   2  14   5      387.90      427.56     22.30 o
   3  14   5       20.03       31.59     20.44 o
  -3  15   5        4.76       16.63     20.31 o
  -2  15   5        9.32      -35.12     49.90 o
  -1  15   5       41.92       51.83     20.37 o
   0  15   5       54.49       70.27     20.33 o
 -14   0   6       19.63       68.46     19.56 o
 -12   0   6     1140.45     1181.12     35.13 o
 -10   0   6      506.69      634.73     21.28 o
  -8   0   6      793.78      699.52     20.80 o
  -6   0   6      896.46      889.08     24.04 o
  -4   0   6    11306.74    12423.32     91.83 o
  -2   0   6     1974.22     1995.33     37.57 o
   0   0   6    23622.88    23103.85    123.42 o
   2   0   6     3110.06     2931.45     50.76 o
   4   0   6      179.72      210.09     10.09 o
   6   0   6     2042.50     1963.26     56.50 o
   8   0   6      997.23     1062.96     31.97 o
  10   0   6      427.62      434.38     19.92 o
 -14   1   6       19.78       27.63     51.33 o
 -13   1   6      109.99       85.12     19.80 o
 -12   1   6       87.40      103.00     17.83 o
 -11   1   6      123.62      134.70     15.84 o
 -10   1   6      262.40      286.71     15.82 o
  -9   1   6       16.72       23.70     11.85 o
  -8   1   6        6.71       -1.95     25.43 o
  -7   1   6     1744.41     1699.03     46.28 o
  -6   1   6     2210.60     2148.63     46.95 o
  -5   1   6    10920.43    11790.56     93.68 o
  -4   1   6     2817.82     3255.02     50.13 o
  -3   1   6     3075.26     3199.56     48.11 o
  -2   1   6        7.62       18.27      6.09 o
  -1   1   6     1187.07     1129.00     30.68 o
   0   1   6       74.66       53.01      6.12 o
   1   1   6     6294.61     6247.59     69.19 o
   2   1   6      221.77      241.91      8.13 o
   3   1   6      740.93      845.64     24.39 o
   4   1   6      188.12      123.32     10.11 o
   5   1   6     1279.98     1254.91     32.29 o
   6   1   6      148.63      164.89     12.06 o
   7   1   6      751.33      822.66     24.02 o
   8   1   6      254.05      270.22     18.02 o
   9   1   6     1110.96     1168.82     35.90 o
  10   1   6       10.68       33.74     15.88 o
  11   1   6        5.66       21.73     43.47 o
 -14   2   6        1.00      -43.65     49.61 o
 -13   2   6      207.83      230.17     19.85 o
 -12   2   6      136.60      141.98     18.01 o
 -11   2   6      155.96      146.87     16.09 o
 -10   2   6       24.45       10.08     32.22 o
  -9   2   6      747.68      863.84     26.18 o
  -8   2   6      422.79      356.40     14.10 o
  -7   2   6     1541.78     1440.78     32.56 o
  -6   2   6        8.46       20.40      8.16 o
  -5   2   6      194.59      211.00      9.86 o
  -4   2   6     3803.76     4177.36     56.63 o
  -3   2   6      166.76      165.29      7.96 o
  -2   2   6        1.51       22.07      6.01 o
  -1   2   6     1411.21     1214.37     32.27 o
   0   2   6     4261.27     4080.89     54.41 o
   1   2   6    10635.63    10432.46     90.38 o
   2   2   6      821.19      721.07     20.08 o
   3   2   6      976.47      978.14     24.11 o
   4   2   6     1040.95     1135.12     28.14 o
   5   2   6      167.93      122.56     12.06 o
   6   2   6      259.90      210.98     14.07 o
   7   2   6      160.37      179.96     14.00 o
   8   2   6      103.63      137.33     15.93 o
   9   2   6       60.54       61.64     15.91 o
  10   2   6       45.99       -1.99     43.56 o
  11   2   6       11.33        7.93     43.56 o
 -14   3   6       20.72      -11.99     19.99 o
 -13   3   6        5.24        2.00     46.03 o
 -12   3   6       72.76      114.21     16.04 o
 -11   3   6        5.83        0.00     36.53 o
 -10   3   6      568.13      596.11     18.26 o
  -9   3   6      211.78      242.93     14.18 o
  -8   3   6       95.50      109.16     12.13 o
  -7   3   6      701.95      667.88     21.92 o
  -6   3   6    10470.79     9361.67     95.22 o
  -5   3   6      465.20      443.17     14.84 o
  -4   3   6      301.79      243.41      9.22 o
  -3   3   6     1266.20     1537.77     35.97 o
  -2   3   6     1191.19     1223.39     32.86 o
  -1   3   6      616.30      670.38     19.38 o
   0   3   6      122.75      127.47      7.84 o
   1   3   6      905.51      913.89     21.57 o
   2   3   6     5228.74     5180.25     69.16 o
   3   3   6      730.69      643.54     19.87 o
   4   3   6      714.65      711.07     21.85 o
   5   3   6      718.56      764.69     21.85 o
   6   3   6     2495.89     2630.90     67.56 o
   7   3   6        1.62       11.92     31.80 o
   8   3   6        3.45       11.92     13.91 o
   9   3   6        0.79        0.00     39.75 o
  10   3   6      103.37       69.57     17.90 o
  11   3   6       44.48       91.05     19.80 o
 -14   4   6       13.29       -3.99     49.79 o
 -13   4   6      127.28      147.01     20.14 o
 -12   4   6       21.60      -22.16     40.27 o
 -11   4   6      449.82      468.21     20.19 o
 -10   4   6       20.27       34.15     14.05 o
  -9   4   6        6.96       -3.97     33.77 o
  -8   4   6       96.98      127.79     11.79 o
  -7   4   6     2266.90     2122.53     54.32 o
  -6   4   6      143.23       96.06     11.29 o
  -5   4   6      866.30      833.06     24.07 o
  -4   4   6      822.44      787.87     22.03 o
  -3   4   6      528.10      542.92     16.63 o
  -2   4   6     1084.62      986.46     22.50 o
  -1   4   6     3664.14     3584.99     54.98 o
   0   4   6     1951.77     2013.55     44.15 o
   1   4   6     2861.67     2690.41     50.04 o
   2   4   6      229.83      222.36      9.75 o
   3   4   6      970.22     1045.47     27.31 o
   4   4   6      718.09      806.96     21.60 o
   5   4   6      973.44     1017.26     31.61 o
   6   4   6      276.45      219.25     15.80 o
   7   4   6     1012.26     1021.22     29.62 o
   8   4   6      122.94      100.82     15.82 o
   9   4   6       29.05       33.56     15.79 o
  10   4   6       16.79       19.74     17.77 o
  11   4   6       72.04      120.27     21.69 o
 -13   5   6        0.41      -10.00     46.05 o
 -12   5   6       11.95      -40.02     44.03 o
 -11   5   6      147.13      127.90     17.99 o
 -10   5   6      243.42      276.90     17.81 o
  -9   5   6      170.98      132.96     15.64 o
  -8   5   6        1.20       13.53     29.01 o
  -7   5   6        1.22        1.90     26.61 o
  -6   5   6     5148.54     4878.79     74.56 o
  -5   5   6      421.23      362.40     12.94 o
  -4   5   6      965.41      950.56     23.89 o
  -3   5   6        0.16      -20.24     20.24 o
  -2   5   6    10491.44     9964.13     90.92 o
  -1   5   6      437.58      525.64     16.90 o
   0   5   6       20.23       -5.66     18.85 o
   1   5   6       90.61       45.84      7.64 o
   2   5   6     1950.66     1871.33     47.93 o
   3   5   6      398.63      363.35     13.60 o
   4   5   6       12.62        5.83     27.20 o
   5   5   6      147.04      165.66     13.64 o
   6   5   6     1557.42     1657.81     41.11 o
   7   5   6      647.88      676.85     21.64 o
   8   5   6       89.11       76.73     15.73 o
   9   5   6       49.91       74.88     17.74 o
  10   5   6      233.44      238.54     21.69 o
 -13   6   6        5.72      -15.93     19.92 o
 -12   6   6      151.52      138.91     19.85 o
 -11   6   6      464.59      472.08     21.64 o
 -10   6   6       27.73        0.00     40.91 o
  -9   6   6       41.23       54.02     15.43 o
  -8   6   6        2.36        5.73     32.43 o
  -7   6   6      229.64      271.78     13.12 o
  -6   6   6      145.71      128.27     11.15 o
  -5   6   6        2.86       24.02      9.24 o
  -4   6   6      366.00      307.16     11.04 o
  -3   6   6      465.04      422.48     12.85 o
  -2   6   6      947.69     1012.49     25.83 o
  -1   6   6     3289.86     3516.21     59.39 o
   0   6   6     1769.08     1820.40     45.08 o
   1   6   6       83.87      131.82      9.41 o
   2   6   6        0.85       19.06      9.54 o
   3   6   6      111.38      110.59     11.44 o
   4   6   6      152.40      128.78     13.46 o
   5   6   6      386.20      389.06     15.48 o
   6   6   6        1.60       17.41     34.85 o
   7   6   6      203.65      226.18     15.61 o
   8   6   6      119.57       78.39     17.65 o
   9   6   6       93.23       84.28     19.60 o
  10   6   6       36.04      -51.04     51.04 o
 -13   7   6        5.56      -17.68     51.08 o
 -12   7   6       19.72        7.84     47.04 o
 -11   7   6      108.15      114.56     17.47 o
 -10   7   6      334.79      394.34     19.33 o
  -9   7   6      161.30      162.98     15.34 o
  -8   7   6      173.01      170.41     15.14 o
  -7   7   6      178.74      224.39     14.96 o
  -6   7   6      107.19      126.20     12.99 o
  -5   7   6     1172.32     1183.93     33.25 o
  -4   7   6      327.65      298.54     12.90 o
  -3   7   6     2370.57     2355.15     55.20 o
  -2   7   6     1636.85     1429.11     31.30 o
  -1   7   6      855.90      768.25     22.21 o
   0   7   6      211.17      291.68     11.15 o
   1   7   6      190.51      189.40     11.26 o
   2   7   6     1093.81     1071.94     30.09 o
   3   7   6      623.82      589.07     17.16 o
   4   7   6        1.90      -30.50     30.50 o
   5   7   6     1176.43     1272.61     38.39 o
   6   7   6      136.94      135.22     15.45 o
   7   7   6      125.35      141.02     15.45 o
   8   7   6        8.31      -19.46     40.86 o
   9   7   6       62.50       74.33     19.56 o
  10   7   6       50.65       78.23     19.56 o
 -12   8   6       93.09       34.87     50.36 o
 -11   8   6        0.11      -48.25     48.25 o
 -10   8   6      150.06      185.46     17.20 o
  -9   8   6      329.32      344.70     18.94 o
  -8   8   6      579.18      565.09     18.77 o
  -7   8   6       23.78       11.19     13.05 o
  -6   8   6       37.37       77.89     12.98 o
  -5   8   6      172.28      201.37     12.94 o
  -4   8   6     1679.59     1548.06     36.85 o
  -3   8   6      501.43      504.35     16.57 o
  -2   8   6       50.41        1.84     27.65 o
  -1   8   6      138.45      153.12     11.06 o
   0   8   6     4579.94     4730.87     77.80 o
   1   8   6       14.78       14.94     28.03 o
   2   8   6      813.43      866.08     24.38 o
   3   8   6      437.11      458.35     15.09 o
   4   8   6     1374.22     1262.64     37.98 o
   5   8   6        5.71       -9.52     34.27 o
   6   8   6      294.85      283.83     17.38 o
   7   8   6       44.03       61.78     17.38 o
   8   8   6       63.97       63.93     19.38 o
   9   8   6       37.26       48.63     19.46 o
 -12   9   6        9.21      -26.99     50.13 o
 -11   9   6       17.08       30.52     19.08 o
 -10   9   6       19.23      -13.33     45.73 o
  -9   9   6      789.73      741.87     24.48 o
  -8   9   6       11.06        7.48     14.96 o
  -7   9   6      138.85      141.29     14.87 o
  -6   9   6       15.45      -16.66     33.34 o
  -5   9   6      358.50      367.28     16.61 o
  -4   9   6      202.70      145.60     14.75 o
  -3   9   6       76.14       23.97     33.20 o
  -2   9   6       14.79        1.84     29.50 o
  -1   9   6      130.73       95.93     12.90 o
   0   9   6       17.53       20.37     29.62 o
   1   9   6      458.42      495.31     16.70 o
   2   9   6       41.92        5.62     33.72 o
   3   9   6      333.09      348.69     16.88 o
   4   9   6       14.15      -15.18     36.06 o
   5   9   6     1742.38     1677.57     47.45 o
   6   9   6       35.00       22.80     17.11 o
   7   9   6       47.87       46.16     17.31 o
   8   9   6       26.85       40.40     19.24 o
 -11  10   6       71.89       70.48     20.96 o
 -10  10   6       35.00        7.55     47.21 o
  -9  10   6       31.38      -15.05     41.36 o
  -8  10   6      648.98      675.31     22.39 o
  -7  10   6       66.50       63.14     16.72 o
  -6  10   6       68.29       92.66     14.82 o
  -5  10   6        1.58       29.55     35.08 o
  -4  10   6      453.31      459.06     16.59 o
  -3  10   6      270.71      237.88     14.75 o
  -2  10   6      141.23      140.10     14.75 o
  -1  10   6      495.66      534.99     16.61 o
   0  10   6      712.21      653.65     20.37 o
   1  10   6       28.37       14.82     31.48 o
   2  10   6       60.77       65.52     14.98 o
   3  10   6       27.35       16.84     14.98 o
   4  10   6      947.49     1049.82     32.04 o
   5  10   6      118.02      104.38     17.07 o
   6  10   6      124.56      125.25     18.97 o
   7  10   6       18.33       -7.64     45.85 o
   8  10   6       82.19       80.76     21.16 o
 -10  11   6      146.53      163.60     20.69 o
  -9  11   6       17.04      -48.68     50.56 o
  -8  11   6      101.89      135.97     18.63 o
  -7  11   6       34.69       53.80     16.70 o
  -6  11   6      116.09      118.54     16.66 o
  -5  11   6       86.90       55.39     16.63 o
  -4  11   6      314.91      354.16     16.61 o
  -3  11   6      335.63      396.53     18.43 o
  -2  11   6     1780.02     1660.01     44.32 o
  -1  11   6      505.25      466.90     18.45 o
   0  11   6        0.90        1.84     14.82 o
   1  11   6       45.65       61.19     14.84 o
   2  11   6       11.27       35.40     14.91 o
   3  11   6       57.95       78.59     14.96 o
   4  11   6       19.62      -41.22     41.22 o
   5  11   6       99.50       72.00     18.95 o
   6  11   6      169.65      185.71     18.95 o
   7  11   6        6.01      -37.98     49.38 o
  -9  12   6       48.20       37.39     20.56 o
  -8  12   6       29.11       31.68     46.57 o
  -7  12   6       25.05        7.41     16.70 o
  -6  12   6       10.13       20.37     42.58 o
  -5  12   6       74.42       57.24     16.63 o
  -4  12   6       27.90       27.69     16.61 o
  -3  12   6      236.02      258.20     18.43 o
  -2  12   6        0.92        5.55     16.63 o
  -1  12   6      961.06      963.32     27.74 o
   0  12   6      379.15      350.10     18.52 o
   1  12   6      132.52      135.40     16.70 o
   2  12   6       29.97        1.86     40.97 o
   3  12   6      198.54      198.68     18.74 o
   4  12   6        0.40      -44.91     44.91 o
   5  12   6       71.46       62.30     18.88 o
   6  12   6       27.07      -32.20     47.36 o
  -7  13   6       23.92       37.10     18.54 o
  -6  13   6      154.73      149.93     20.37 o
  -5  13   6       37.20       53.57     18.47 o
  -4  13   6        0.05      -29.53     42.45 o
  -3  13   6        0.24       35.08     42.45 o
  -2  13   6      766.08      737.16     24.02 o
  -1  13   6       16.31       14.78     40.68 o
   0  13   6      123.82      107.46     18.52 o
   1  13   6      164.09      189.25     18.56 o
   2  13   6      202.95      204.41     20.44 o
   3  13   6       35.03       37.48     18.74 o
   4  13   6       12.59       33.74     46.86 o
  -5  14   6       94.32      110.88     20.33 o
  -4  14   6       65.72       59.08     18.45 o
  -3  14   6       24.69       38.77     18.47 o
  -2  14   6       34.86       22.18     44.35 o
  -1  14   6       29.89        7.39     48.07 o
   0  14   6       12.24       46.36     18.54 o
   1  14   6      433.87      412.69     22.30 o
   2  14   6       51.86       83.62     20.44 o
 -13   0   7      867.58      792.61     25.38 o
 -11   0   7        1.49      -28.85     36.55 o
  -9   0   7     2336.36     2444.55     62.39 o
  -7   0   7      125.31      114.60     11.10 o
  -5   0   7      180.11      172.93      9.29 o
  -3   0   7       53.44       70.59      7.84 o
  -1   0   7     8725.84     8677.38     80.40 o
   1   0   7      577.68      365.26     12.17 o
   3   0   7     1976.18     1789.06     46.55 o
   5   0   7      575.30      482.24     14.12 o
   7   0   7      699.17      760.50     28.10 o
   9   0   7      266.34      227.16     19.92 o
  11   0   7        0.92        1.99     43.72 o
 -14   1   7      264.86      255.24     21.60 o
 -13   1   7        0.87      -15.71     43.24 o
 -12   1   7       78.08       64.88     17.70 o
 -11   1   7       16.42       23.54     13.73 o
 -10   1   7      224.88      250.23     15.52 o
  -9   1   7        7.75       15.45     11.60 o
  -8   1   7     1509.54     1654.18     36.42 o
  -7   1   7     1162.70     1133.01     29.96 o
  -6   1   7      300.42      389.53     11.03 o
  -5   1   7      879.47      743.23     22.52 o
  -4   1   7     4789.20     4136.60     60.94 o
  -3   1   7     1274.47     1150.64     24.14 o
  -2   1   7     8496.07     8301.70     79.06 o
  -1   1   7      494.57      553.92     18.33 o
   0   1   7     4247.64     4624.05     63.34 o
   1   1   7       50.24       42.70      8.14 o
   2   1   7       11.76       46.71      8.13 o
   3   1   7        1.63       10.15     20.31 o
   4   1   7      397.82      334.28     12.08 o
   5   1   7      569.88      669.92     20.12 o
   6   1   7       65.90       54.14     12.03 o
   7   1   7      225.82      211.43     15.96 o
   8   1   7     1897.71     1757.24     47.88 o
   9   1   7       65.77       81.78     17.95 o
  10   1   7        3.17      -33.74     45.66 o
  11   1   7        3.52       11.85     47.38 o
 -14   2   7       75.52       13.89     51.60 o
 -13   2   7      180.29      198.43     19.85 o
 -12   2   7        1.18        3.97     39.72 o
 -11   2   7      476.50      500.41     20.01 o
 -10   2   7       29.81      -16.09     34.19 o
  -9   2   7     1056.56     1128.68     28.12 o
  -8   2   7     2187.85     2358.07     60.15 o
  -7   2   7      732.88      747.70     22.05 o
  -6   2   7      257.40      246.08     11.72 o
  -5   2   7     4193.62     4699.69     67.40 o
  -4   2   7       73.69       56.97      8.14 o
  -3   2   7      814.12      901.64     22.34 o
  -2   2   7     2519.71     2841.90     50.70 o
  -1   2   7      903.70      789.08     22.32 o
   0   2   7     1944.58     2150.02     44.46 o
   1   2   7     2112.14     2197.11     48.50 o
   2   2   7     1651.86     1429.06     42.27 o
   3   2   7     1069.03     1000.35     28.17 o
   4   2   7     1156.61     1054.87     30.14 o
   5   2   7       44.57       38.18     12.06 o
   6   2   7      165.73      178.82     14.07 o
   7   2   7     1409.40     1412.38     41.95 o
   8   2   7        0.55      -19.85     37.71 o
   9   2   7       22.59        1.99     41.63 o
  10   2   7       12.35        9.86     45.39 o
 -14   3   7       10.99      -38.14     46.16 o
 -13   3   7        5.08       30.10     46.16 o
 -12   3   7       23.11       18.06     16.05 o
 -11   3   7       17.55       20.33     36.60 o
 -10   3   7        6.11       26.44     34.56 o
  -9   3   7        4.31       -2.04     32.54 o
  -8   3   7      292.49      296.17     14.19 o
  -7   3   7     3630.87     3338.70     67.17 o
  -6   3   7      277.06      321.91     11.29 o
  -5   3   7      204.65      123.50      9.22 o
  -4   3   7     2459.77     2261.04     47.43 o
  -3   3   7     1574.28     1298.40     36.76 o
  -2   3   7      205.30      249.84      9.84 o
  -1   3   7       45.71       82.74      7.88 o
   0   3   7      111.34      100.78      7.91 o
   1   3   7      836.20      899.94     23.95 o
   2   3   7      982.05     1037.63     27.94 o
   3   3   7      205.95      167.61      9.97 o
   4   3   7      229.42      179.37     11.96 o
   5   3   7      431.62      411.96     15.93 o
   6   3   7       12.63        5.98     33.83 o
   7   3   7      367.58      369.74     17.90 o
   8   3   7       82.64      111.33     15.91 o
   9   3   7      273.95      278.04     19.87 o
  10   3   7       34.26       -1.99     47.59 o
 -14   4   7      132.16      122.08     22.01 o
 -13   4   7       55.59       60.55     18.17 o
 -12   4   7       67.60       74.51     18.13 o
 -11   4   7      187.09      185.67     18.17 o
 -10   4   7     1346.24     1415.89     42.17 o
  -9   4   7       29.54       -1.99     33.77 o
  -8   4   7     1641.66     1708.98     39.25 o
  -7   4   7       49.42       43.94     11.45 o
  -6   4   7      458.02      452.44     14.84 o
  -5   4   7      270.57      284.93     11.03 o
  -4   4   7      819.74      793.79     24.00 o
  -3   4   7      114.51      156.02      9.40 o
  -2   4   7     3249.86     3234.85     55.38 o
  -1   4   7      554.23      549.70     17.29 o
   0   4   7      156.89      114.76      9.72 o
   1   4   7     1017.60     1073.39     25.47 o
   2   4   7     4615.27     4679.45     72.47 o
   3   4   7      204.82      205.22     11.85 o
   4   4   7     1274.18     1360.85     35.71 o
   5   4   7      816.95      785.56     21.82 o
   6   4   7     1407.73     1339.30     39.73 o
   7   4   7      158.60      148.43     15.84 o
   8   4   7      114.68       95.00     17.81 o
   9   4   7       49.91       82.90     17.77 o
  10   4   7       82.92       98.69     19.74 o
 -13   5   7       22.70      -40.09     48.11 o
 -12   5   7       25.72       50.10     18.04 o
 -11   5   7      183.27      222.20     17.86 o
 -10   5   7      171.72      170.08     17.81 o
  -9   5   7      587.37      614.65     19.51 o
  -8   5   7       53.21       51.87     13.44 o
  -7   5   7      775.08      744.12     22.50 o
  -6   5   7      220.53      218.46     11.11 o
  -5   5   7       30.28       20.22     25.76 o
  -4   5   7       95.11      108.57      9.20 o
  -3   5   7     3700.97     3607.93     61.25 o
  -2   5   7      430.28      354.90     11.26 o
  -1   5   7       82.76       49.02      9.43 o
   0   5   7      572.73      596.30     15.34 o
   1   5   7     2279.02     2117.56     51.83 o
   2   5   7      844.50      801.42     27.24 o
   3   5   7       14.02       29.17      9.72 o
   4   5   7       85.61       64.38     11.71 o
   5   5   7      351.01      307.29     15.75 o
   6   5   7      238.49      218.66     15.75 o
   7   5   7      468.78      428.94     19.67 o
   8   5   7      206.17      220.74     17.74 o
   9   5   7      238.11      270.08     19.71 o
  10   5   7        0.98       31.55     45.35 o
 -13   6   7       52.73       33.86     47.81 o
 -12   6   7      168.76      179.98     19.78 o
 -11   6   7       30.07       72.72     17.68 o
 -10   6   7      535.74      555.28     19.49 o
  -9   6   7      398.74      370.95     17.31 o
  -8   6   7       16.63       41.67     13.26 o
  -7   6   7      732.82      676.36     20.49 o
  -6   6   7       40.71       57.33     11.10 o
  -5   6   7      216.03      184.37     12.90 o
  -4   6   7      201.37      178.17     11.03 o
  -3   6   7      252.84      250.82     11.06 o
  -2   6   7     3461.72     3453.12     63.09 o
  -1   6   7     2513.89     2203.22     52.73 o
   0   6   7      399.40      376.72     13.19 o
   1   6   7      766.92      921.01     28.60 o
   2   6   7     1683.49     1683.68     36.26 o
   3   6   7      814.77      965.88     30.96 o
   4   6   7      486.13      516.03     15.52 o
   5   6   7      186.91      198.18     15.54 o
   6   6   7      311.76      340.56     17.61 o
   7   6   7      241.11      237.70     17.68 o
   8   6   7      134.75      119.84     17.68 o
   9   6   7       48.19       49.17     19.67 o
 -13   7   7        3.66       23.57     49.11 o
 -12   7   7        1.98      -19.58     48.97 o
 -11   7   7       86.99       97.10     17.47 o
 -10   7   7       85.24      101.87     17.31 o
  -9   7   7      179.82       77.73     17.06 o
  -8   7   7      249.77      250.89     14.98 o
  -7   7   7       16.57        7.43     13.01 o
  -6   7   7       88.33       81.33     12.94 o
  -5   7   7      340.60      309.78     12.90 o
  -4   7   7     1965.97     2128.83     55.20 o
  -3   7   7     1558.04     1556.19     34.99 o
  -2   7   7      252.78      292.49     12.96 o
  -1   7   7      318.93      270.90     12.99 o
   0   7   7     1206.13     1121.63     30.01 o
   1   7   7     1090.69     1000.87     30.21 o
   2   7   7      880.17      814.02     24.79 o
   3   7   7       73.21       45.75     13.35 o
   4   7   7       62.98       94.43     13.50 o
   5   7   7       34.73       13.53     36.71 o
   6   7   7        2.42        3.87     15.46 o
   7   7   7       21.81       15.57     15.57 o
   8   7   7      196.55      211.30     19.56 o
   9   7   7      101.33       70.43     19.56 o
 -12   8   7        6.01        7.73     19.33 o
 -11   8   7        9.43        7.68     44.17 o
 -10   8   7       56.34       62.89     17.15 o
  -9   8   7     1336.28     1323.28     43.35 o
  -8   8   7        4.46      -18.70     39.27 o
  -7   8   7      276.95      280.26     16.70 o
  -6   8   7        1.58      -33.27     33.27 o
  -5   8   7      422.65      427.87     14.75 o
  -4   8   7      673.38      675.32     18.40 o
  -3   8   7        6.40       -1.84     29.50 o
  -2   8   7       31.18       49.74     11.06 o
  -1   8   7      450.63      450.38     14.82 o
   0   8   7       20.31       -3.74     29.91 o
   1   8   7       55.36       67.51     13.12 o
   2   8   7       82.77       17.00     34.01 o
   3   8   7     1739.19     1732.54     43.74 o
   4   8   7       30.21       15.27     36.24 o
   5   8   7      296.42      314.86     17.38 o
   6   8   7      110.87      144.88     17.38 o
   7   8   7       71.98       23.25     42.63 o
   8   8   7      106.76       91.46     19.46 o
 -11   9   7        0.31       24.79     47.68 o
 -10   9   7      123.57      153.37     18.94 o
  -9   9   7       15.75      -31.89     43.15 o
  -8   9   7      480.85      428.66     20.49 o
  -7   9   7       75.13       57.54     14.86 o
  -6   9   7       31.16       25.86     35.10 o
  -5   9   7        0.05      -29.50     33.16 o
  -4   9   7     1897.88     1919.21     42.40 o
  -3   9   7      980.20      941.79     27.65 o
  -2   9   7        2.19       18.45     12.90 o
  -1   9   7       52.25       94.43     12.96 o
   0   9   7     1338.94     1248.47     37.05 o
   1   9   7        4.85       20.62     31.88 o
   2   9   7     1551.75     1430.35     41.24 o
   3   9   7        0.09        9.49     13.28 o
   4   9   7     1016.19     1059.25     32.27 o
   5   9   7       36.40       47.59     17.13 o
   6   9   7       18.22      -42.31     42.31 o
   7   9   7       18.35       -3.85     44.24 o
   8   9   7       80.45       11.58     50.17 o
 -11  10   7       55.75       70.48     20.96 o
 -10  10   7      137.27      124.18     20.69 o
  -9  10   7      411.72      434.85     22.39 o
  -8  10   7       50.47       37.21     16.75 o
  -7  10   7        0.79       16.68     38.91 o
  -6  10   7      184.77      188.36     16.63 o
  -5  10   7      294.41      317.24     16.59 o
  -4  10   7      594.17      497.72     18.43 o
  -3  10   7      124.74      125.32     14.75 o
  -2  10   7      255.73      333.90     16.61 o
  -1  10   7      132.29      151.85     14.82 o
   0  10   7      119.03       98.13     14.82 o
   1  10   7       10.18        9.32     13.07 o
   2  10   7       13.85        5.62     35.56 o
   3  10   7      979.75      953.69     32.04 o
   4  10   7       91.00       18.97     43.65 o
   5  10   7      236.53      258.09     18.97 o
   6  10   7        4.86      -13.37     43.94 o
   7  10   7      116.91      132.68     19.22 o
 -10  11   7        4.86       26.33     20.69 o
  -9  11   7       27.63       18.65     46.62 o
  -8  11   7       57.85       22.32     44.62 o
  -7  11   7       36.95       63.02     16.68 o
  -6  11   7      108.93      121.87     16.63 o
  -5  11   7      152.38      184.47     16.61 o
  -4  11   7       12.63       23.97     36.87 o
  -3  11   7      778.78      782.60     22.16 o
  -2  11   7       59.00       16.61     14.77 o
  -1  11   7        6.34       16.66     14.80 o
   0  11   7      311.09      322.65     16.68 o
   1  11   7       20.67       24.20     14.89 o
   2  11   7      269.97      254.47     18.70 o
   3  11   7       54.03       41.22     16.86 o
   4  11   7      113.71       98.55     18.95 o
   5  11   7       43.99       66.37     18.95 o
   6  11   7        0.21        9.50     45.59 o
  -9  12   7        1.73      -24.22     48.43 o
  -8  12   7       31.04       53.84     18.56 o
  -7  12   7        0.03      -48.16     48.16 o
  -6  12   7       67.75       24.00     44.32 o
  -5  12   7        2.72       -3.69     44.28 o
  -4  12   7      125.71      149.38     16.59 o
  -3  12   7        2.32       38.78     16.63 o
  -2  12   7      844.43      867.17     25.88 o
  -1  12   7      262.01      258.95     18.49 o
   0  12   7      136.37      124.27     16.70 o
   1  12   7        0.18       -5.57     39.00 o
   2  12   7      451.95      441.58     20.58 o
   3  12   7        4.69      -16.84     16.84 o
   4  12   7       51.95       52.87     18.88 o
   5  12   7       12.72      -15.16     47.36 o
  -7  13   7      104.76       98.06     20.35 o
  -6  13   7        0.47      -16.65     48.07 o
  -5  13   7       42.59       53.53     18.45 o
  -4  13   7       49.81       59.08     18.45 o
  -3  13   7      246.28      249.30     20.31 o
  -2  13   7        0.12      -44.37     44.37 o
  -1  13   7        8.19       11.11     18.52 o
   0  13   7      251.61      237.49     20.40 o
   1  13   7      278.72      296.85     20.40 o
   2  13   7        2.98      -39.36     44.98 o
   3  13   7        5.28       -3.74     18.74 o
  -5  14   7       20.93       24.00     47.98 o
  -4  14   7        9.58      -24.00     46.16 o
  -3  14   7        0.50      -48.06     48.06 o
  -2  14   7       21.49      -16.65     46.23 o
  -1  14   7        8.05       12.98     46.32 o
   0  14   7      144.41      183.99     20.44 o
   1  14   7       10.88       -1.86     48.23 o
 -14   0   8      178.51       34.94     62.11 o
 -12   0   8      144.34      149.05     17.20 o
 -10   0   8       49.38       67.96     15.11 o
  -8   0   8      864.59      902.02     29.57 o
  -6   0   8     2393.37     2114.41     49.99 o
  -4   0   8       17.24       25.18      7.75 o
  -2   0   8     6169.94     5784.21     71.81 o
   0   0   8     3482.57     3124.03     56.50 o
   2   0   8        7.45       10.15     22.30 o
   4   0   8      107.69       96.86     12.10 o
   6   0   8     1054.33     1021.95     30.23 o
   8   0   8      338.99      294.62     19.90 o
  10   0   8       55.66       37.76     47.70 o
 -14   1   8        2.18        9.77     48.90 o
 -13   1   8      372.89      404.12     21.48 o
 -12   1   8      377.66      391.43     19.47 o
 -11   1   8       76.68      100.77     15.50 o
 -10   1   8       10.09      -19.31     34.78 o
  -9   1   8      421.95      344.09     15.12 o
  -8   1   8      289.01      255.94     13.08 o
  -7   1   8       68.97       82.78     11.04 o
  -6   1   8      164.99      167.26     11.15 o
  -5   1   8      340.55      357.28     11.58 o
  -4   1   8       25.54       55.48      7.93 o
  -3   1   8      757.83      870.79     24.25 o
  -2   1   8       76.95       58.79      8.11 o
  -1   1   8     9392.42     9117.13     91.32 o
   0   1   8     3078.05     2864.45     54.82 o
   1   1   8      299.15      384.25     12.13 o
   2   1   8        1.70        0.00      8.07 o
   3   1   8      276.97      322.84     12.10 o
   4   1   8      346.54      379.26     14.05 o
   5   1   8      249.22      306.72     14.03 o
   6   1   8       12.06       19.97     13.98 o
   7   1   8      834.78      829.75     23.93 o
   8   1   8       13.51        7.98     15.96 o
   9   1   8        0.01       19.88     47.73 o
  10   1   8       10.83       31.68     45.53 o
 -14   2   8       59.79       19.87     53.62 o
 -13   2   8        0.23      -47.66     47.66 o
 -12   2   8       42.15      -21.78     43.58 o
 -11   2   8      185.58      186.21     17.83 o
 -10   2   8     1526.95     1571.94     43.49 o
  -9   2   8      150.45      161.73     13.80 o
  -8   2   8      465.22      512.54     19.56 o
  -7   2   8     3541.56     3742.15     69.44 o
  -6   2   8     3723.71     3659.10     65.06 o
  -5   2   8       48.58       20.22     10.11 o
  -4   2   8      487.97      504.97     16.36 o
  -3   2   8      550.03      554.60     18.35 o
  -2   2   8     1427.93     1365.52     40.70 o
  -1   2   8      242.52      243.93     10.17 o
   0   2   8     1282.96     1158.68     28.46 o
   1   2   8     2812.45     2716.87     56.59 o
   2   2   8      255.92      220.13     12.12 o
   3   2   8        1.40       -8.05     26.17 o
   4   2   8      565.84      564.61     20.10 o
   5   2   8      936.44      881.24     28.10 o
   6   2   8     1290.40     1254.61     40.15 o
   7   2   8       12.00       11.96     15.93 o
   8   2   8       23.90      -31.61     39.52 o
   9   2   8       17.28       25.68     17.79 o
  10   2   8       30.11       31.57     47.36 o
 -14   3   8        1.63       18.08     20.08 o
 -13   3   8        8.55       24.14     46.27 o
 -12   3   8      123.32      156.91     18.11 o
 -11   3   8       99.91      121.06     16.14 o
 -10   3   8       70.30       95.79     16.31 o
  -9   3   8      545.75      557.91     18.33 o
  -8   3   8      900.10      825.65     22.32 o
  -7   3   8        3.67       39.07     11.72 o
  -6   3   8     1516.07     1548.06     46.02 o
  -5   3   8      741.15      747.51     19.26 o
  -4   3   8       31.20       23.57      9.83 o
  -3   3   8      282.88      318.71     11.88 o
  -2   3   8      462.02      485.00     15.84 o
  -1   3   8        3.28       -4.01     20.05 o
   0   3   8     2118.49     2009.09     50.13 o
   1   3   8      946.00      990.51     26.06 o
   2   3   8        9.00      -14.03     22.05 o
   3   3   8      936.63      874.01     30.00 o
   4   3   8      649.01      653.86     18.01 o
   5   3   8       88.39       83.60     13.92 o
   6   3   8      613.13      559.27     19.90 o
   7   3   8       80.90       69.57     15.91 o
   8   3   8       41.95       -7.95     41.70 o
   9   3   8        6.45      -41.59     43.56 o
  10   3   8       29.65       23.77     49.51 o
 -14   4   8        0.72       -4.03     20.12 o
 -13   4   8        6.21      -48.59     48.59 o
 -12   4   8        9.62       -2.02     18.22 o
 -11   4   8      623.95      592.33     22.23 o
 -10   4   8       15.45       26.18     14.10 o
  -9   4   8       20.22       27.78     13.89 o
  -8   4   8       47.83       64.02     13.58 o
  -7   4   8     3280.10     3308.13     69.07 o
  -6   4   8      261.66      303.58     12.89 o
  -5   4   8     1443.96     1318.18     31.48 o
  -4   4   8      433.94      426.11     11.37 o
  -3   4   8      784.31      714.41     19.20 o
  -2   4   8      396.13      504.43     15.46 o
  -1   4   8        4.16        3.92     23.50 o
   0   4   8     1122.26     1100.81     29.39 o
   1   4   8     2564.11     2343.98     55.02 o
   2   4   8      278.87      240.03     11.90 o
   3   4   8        4.69       23.80     11.90 o
   4   4   8     1145.86     1241.83     35.71 o
   5   4   8     2268.88     2320.93     67.56 o
   6   4   8       60.44       57.65     13.91 o
   7   4   8      165.07      168.49     17.84 o
   8   4   8        4.98      -39.59     43.55 o
   9   4   8      140.34      122.55     19.76 o
 -13   5   8       12.87      -50.20     50.20 o
 -12   5   8      464.36      475.98     22.09 o
 -11   5   8        0.33      -15.88     41.67 o
 -10   5   8       13.50       -7.86     37.32 o
  -9   5   8       26.15      -13.55     36.80 o
  -8   5   8       40.54       32.13     13.23 o
  -7   5   8        1.09      -25.97     31.54 o
  -6   5   8        1.62      -27.62     27.62 o
  -5   5   8       18.16        7.36     25.76 o
  -4   5   8     1133.79     1055.24     29.73 o
  -3   5   8     1156.48     1186.65     30.14 o
  -2   5   8     3195.44     3134.93     60.87 o
  -1   5   8     1035.50     1133.15     28.76 o
   0   5   8     4007.73     4035.32     71.23 o
   1   5   8      389.32      338.47     13.62 o
   2   5   8      248.35      204.34     13.62 o
   3   5   8      284.19      291.31     13.69 o
   4   5   8      170.48       88.65     15.75 o
   5   5   8       26.99       11.81     33.49 o
   6   5   8       15.85       29.55     35.46 o
   7   5   8      105.48       90.81     17.77 o
   8   5   8       84.32       98.58     19.72 o
   9   5   8        6.81       13.80     49.29 o
 -13   6   8       63.69       43.76     53.69 o
 -12   6   8        9.20      -49.45     49.45 o
 -11   6   8      258.44      269.27     19.51 o
 -10   6   8      277.14      301.65     17.40 o
  -9   6   8      107.51      127.70     15.25 o
  -8   6   8      209.50      243.39     14.98 o
  -7   6   8      668.48      707.24     18.51 o
  -6   6   8      764.90      833.52     23.97 o
  -5   6   8      753.91      760.82     23.89 o
  -4   6   8       34.30      -25.83     27.67 o
  -3   6   8     2407.66     2195.57     55.68 o
  -2   6   8     1454.87     1306.87     32.02 o
  -1   6   8      228.81      169.71     11.31 o
   0   6   8     1806.37     1735.22     36.26 o
   1   6   8      507.21      532.95     17.20 o
   2   6   8      187.82      225.39     13.60 o
   3   6   8        1.11       23.32     11.65 o
   4   6   8        8.42       23.39     33.13 o
   5   6   8      207.08      243.98     15.73 o
   6   6   8      313.22      299.07     17.70 o
   7   6   8      106.18      100.35     17.70 o
   8   6   8       35.32        9.86     43.37 o
   9   6   8      177.72      145.65     21.66 o
 -12   7   8      250.77      282.52     21.42 o
 -11   7   8      136.35      125.46     19.29 o
 -10   7   8       89.85       72.76     17.24 o
  -9   7   8      178.50      164.23     16.99 o
  -8   7   8      218.11      267.81     16.73 o
  -7   7   8      138.02      133.16     14.80 o
  -6   7   8       10.48       31.36     12.90 o
  -5   7   8      993.55      949.14     33.11 o
  -4   7   8      612.31      594.34     16.56 o
  -3   7   8       20.67       22.21     11.11 o
  -2   7   8     1061.49      994.55     31.54 o
  -1   7   8     2340.38     2420.16     60.08 o
   0   7   8      795.91      790.62     24.59 o
   1   7   8     1134.32     1183.86     34.31 o
   2   7   8      118.19      143.02     13.35 o
   3   7   8      147.88      131.39     15.46 o
   4   7   8      131.70      125.59     15.46 o
   5   7   8       24.47       -1.93     38.64 o
   6   7   8        7.29        3.88     38.93 o
   7   7   8       80.30      111.52     17.61 o
   8   7   8      102.72       97.83     19.56 o
 -12   8   8        9.12      -11.60     52.21 o
 -11   8   8        2.59      -24.93     46.02 o
 -10   8   8      338.67      363.63     20.83 o
  -9   8   8        2.10      -18.70     41.17 o
  -8   8   8       89.54      102.16     16.72 o
  -7   8   8       72.19       77.64     14.78 o
  -6   8   8     1057.55     1219.05     36.89 o
  -5   8   8       39.21       42.33     12.89 o
  -4   8   8      246.89      206.33     14.73 o
  -3   8   8      234.39      245.04     14.75 o
  -2   8   8       19.18       35.22     12.98 o
  -1   8   8        0.09      -20.56     31.77 o
   0   8   8      154.47      181.90     15.00 o
   1   8   8        5.57      -34.11     34.11 o
   2   8   8     1674.06     1772.47     43.74 o
   3   8   8        0.79      -38.18     38.18 o
   4   8   8      915.41      890.51     25.11 o
   5   8   8       37.73       -5.80     38.64 o
   6   8   8       77.48       77.50     17.43 o
   7   8   8       16.73      -44.74     44.74 o
   8   8   8       12.10       27.38     19.56 o
 -11   9   8       18.92       32.32     47.52 o
 -10   9   8        6.92      -45.19     45.19 o
  -9   9   8      315.51      356.47     20.53 o
  -8   9   8       98.22       89.10     16.70 o
  -7   9   8       38.27       27.72     14.78 o
  -6   9   8        0.52        1.84     14.75 o
  -5   9   8     1180.82     1128.30     38.71 o
  -4   9   8      685.13      657.69     18.42 o
  -3   9   8       51.67       51.60     14.75 o
  -2   9   8       30.36       22.23     33.34 o
  -1   9   8      320.65      305.64     14.82 o
   0   9   8      236.32      236.20     15.00 o
   1   9   8     1530.38     1475.34     43.12 o
   2   9   8        8.06      -24.68     37.96 o
   3   9   8      883.26      877.02     30.37 o
   4   9   8        7.36      -32.38     41.90 o
   5   9   8       29.12       50.08     17.33 o
   6   9   8       21.96        1.93     44.32 o
   7   9   8       26.22       19.33     50.26 o
 -10  10   8      166.48      230.61     20.62 o
  -9  10   8        5.74       -1.86     44.74 o
  -8  10   8      180.26      166.86     18.54 o
  -7  10   8       40.89      -14.78     42.49 o
  -6  10   8      612.61      662.71     22.16 o
  -5  10   8      604.56      691.40     20.28 o
  -4  10   8       29.63       88.34     14.73 o
  -3  10   8        1.36      -11.06     35.04 o
  -2  10   8      318.04      281.12     16.65 o
  -1  10   8      261.68      227.73     16.66 o
   0  10   8        2.93       -3.74     14.93 o
   1  10   8      117.05      114.26     16.86 o
   2  10   8      531.80      559.22     20.71 o
   3  10   8       51.76       36.06     17.07 o
   4  10   8      277.00      273.27     18.97 o
   5  10   8       63.47       84.37     17.25 o
   6  10   8       38.14      -48.07     48.07 o
  -9  11   8       72.29       91.17     20.48 o
  -8  11   8       18.22       20.39     18.54 o
  -7  11   8       37.51        3.69     46.16 o
  -6  11   8       17.11       18.45     40.59 o
  -5  11   8       14.87      -12.90     40.56 o
  -4  11   8      319.81      344.86     18.43 o
  -3  11   8       56.03       29.53     14.77 o
  -2  11   8      361.74      293.99     18.49 o
  -1  11   8      593.84      561.85     20.40 o
   0  11   8      147.81      145.17     16.75 o
   1  11   8        2.98      -39.30     39.30 o
   2  11   8      141.83      189.06     16.84 o
   3  11   8      189.71      191.38     18.95 o
   4  11   8       82.10       94.84     18.97 o
   5  11   8        4.41        1.90     18.99 o
  -8  12   8       10.18       48.18     20.39 o
  -7  12   8      332.97      278.99     22.18 o
  -6  12   8       15.65      -14.77     46.12 o
  -5  12   8      267.96      239.87     20.30 o
  -4  12   8      185.99      191.79     18.43 o
  -3  12   8      236.57      240.37     18.49 o
  -2  12   8      156.34      192.26     18.49 o
  -1  12   8       43.06       -1.86     16.70 o
   0  12   8       16.43      -25.97     42.65 o
   1  12   8       93.91       95.43     18.70 o
   2  12   8        0.94      -16.84     44.91 o
   3  12   8        1.46      -33.99     45.32 o
   4  12   8       25.27       37.89     18.95 o
  -6  13   8       73.49       88.56     20.30 o
  -5  13   8        2.47      -23.98     44.30 o
  -4  13   8       42.56       44.28     18.45 o
  -3  13   8        2.56       -7.39     48.07 o
  -2  13   8       49.46       38.87     18.51 o
  -1  13   8       63.56       87.20     18.56 o
   0  13   8      247.20      259.65     20.40 o
   1  13   8       21.19       37.48     46.86 o
   2  13   8       29.77       43.10     20.62 o
  -3  14   8        3.42      -11.10     48.07 o
  -2  14   8        0.44      -51.83     51.83 o
  -1  14   8       27.00       52.03     20.44 o
 -13   0   9       53.52       42.04     19.11 o
 -11   0   9       50.87       39.52     15.05 o
  -9   0   9     1418.15     1554.92     38.82 o
  -7   0   9      649.63      719.10     18.49 o
  -5   0   9     3196.11     2881.90     59.31 o
  -3   0   9     8016.70     8119.55     91.03 o
  -1   0   9     2648.70     2596.67     56.36 o
   1   0   9      727.18      620.91     20.22 o
   3   0   9      651.97      641.41     20.17 o
   5   0   9      979.71      936.79     28.14 o
   7   0   9      916.48      943.31     27.92 o
   9   0   9      110.60       27.76     47.57 o
 -14   1   9      278.76      267.47     23.43 o
 -13   1   9       23.24        0.00     46.55 o
 -12   1   9      183.24      168.06     19.31 o
 -11   1   9      108.96       97.60     17.22 o
 -10   1   9     1086.02     1128.70     32.14 o
  -9   1   9      309.52      298.18     14.91 o
  -8   1   9      639.42      678.99     20.24 o
  -7   1   9      260.69      229.25     12.94 o
  -6   1   9      150.57      216.55     11.40 o
  -5   1   9      571.89      627.48     17.65 o
  -4   1   9       37.06      -13.96     23.93 o
  -3   1   9      182.63      181.54     10.08 o
  -2   1   9     9432.12     9459.28     99.33 o
  -1   1   9      471.62      491.07     14.21 o
   0   1   9      329.81      352.14     12.13 o
   1   1   9       28.26       10.11     10.11 o
   2   1   9     1370.02     1304.90     32.32 o
   3   1   9      368.00      326.87     14.12 o
   4   1   9      235.32      256.85     14.05 o
   5   1   9       15.73       20.01     14.01 o
   6   1   9      633.33      605.40     19.97 o
   7   1   9       47.68       69.80     15.96 o
   8   1   9       19.10       15.95     39.86 o
   9   1   9        1.07        3.97     17.84 o
 -14   2   9        4.43      -45.57     49.52 o
 -13   2   9        0.54      -47.54     47.54 o
 -12   2   9        0.91       13.84     41.52 o
 -11   2   9      272.18      268.24     17.75 o
 -10   2   9       17.64      -39.07     41.02 o
  -9   2   9      363.21      372.40     17.27 o
  -8   2   9     1806.66     1979.22     41.15 o
  -7   2   9      170.90      187.14     12.98 o
  -6   2   9      303.50      273.23     13.85 o
  -5   2   9      854.99      889.87     28.31 o
  -4   2   9     2164.64     1915.60     53.16 o
  -3   2   9     1132.83     1196.58     28.58 o
  -2   2   9       95.14      101.87     10.18 o
  -1   2   9      134.74      111.93     10.18 o
   0   2   9      640.86      642.36     20.33 o
   1   2   9       15.51       16.18     10.11 o
   2   2   9       62.22       60.58     10.09 o
   3   2   9     1463.81     1392.83     36.23 o
   4   2   9      904.57      905.33     28.10 o
   5   2   9       78.32       64.06     14.01 o
   6   2   9      345.58      317.13     17.95 o
   7   2   9      118.76      134.99     17.86 o
   8   2   9        5.46       -7.91     43.47 o
   9   2   9       65.13       96.83     19.76 o
 -14   3   9       20.95      -50.22     50.22 o
 -13   3   9      113.37      124.73     20.12 o
 -12   3   9        3.01        0.00     18.13 o
 -11   3   9      169.63      211.43     18.13 o
 -10   3   9      407.50      416.88     18.31 o
  -9   3   9     1156.22     1237.19     38.73 o
  -8   3   9       17.14       16.31     34.63 o
  -7   3   9      477.01      434.31     14.73 o
  -6   3   9      717.86      746.02     19.53 o
  -5   3   9      435.76      456.07     13.89 o
  -4   3   9      753.85      759.61     25.99 o
  -3   3   9      868.50      945.74     28.17 o
  -2   3   9        2.85       -2.00     24.11 o
  -1   3   9      803.02      694.96     20.08 o
   0   3   9      230.98      214.54     12.03 o
   1   3   9     1483.48     1529.38     34.17 o
   2   3   9      632.50      709.28     22.10 o
   3   3   9     1009.59     1005.88     32.13 o
   4   3   9      470.49      411.92     16.00 o
   5   3   9      826.52      847.39     21.92 o
   6   3   9      250.43      228.88     15.93 o
   7   3   9       50.99      -13.91     41.70 o
   8   3   9        4.63        1.99     43.56 o
   9   3   9        4.38      -47.36     49.34 o
 -13   4   9        9.73       -6.07     50.62 o
 -12   4   9      163.74      166.00     20.24 o
 -11   4   9       57.25       97.36     16.23 o
 -10   4   9        6.84        4.01     38.07 o
  -9   4   9      272.82      291.11     17.70 o
  -8   4   9     2418.43     2375.29     66.51 o
  -7   4   9       81.68       82.87     12.89 o
  -6   4   9      197.27      169.03     12.99 o
  -5   4   9      595.63      589.63     17.06 o
  -4   4   9     4183.93     4070.92     71.45 o
  -3   4   9      591.73      604.32     17.59 o
  -2   4   9      747.60      790.34     21.57 o
  -1   4   9       13.07       -9.81      9.81 o
   0   4   9     1457.61     1390.95     33.68 o
   1   4   9      539.37      490.60     13.91 o
   2   4   9      148.70      152.94     11.92 o
   3   4   9      590.29      560.12     15.89 o
   4   4   9      879.32      930.23     29.82 o
   5   4   9        7.35        9.93     37.76 o
   6   4   9        2.90      -19.88     37.76 o
   7   4   9       10.03       21.87     15.91 o
   8   4   9      186.26      164.28     19.80 o
   9   4   9        1.70        9.86     49.34 o
 -13   5   9      136.41      136.56     22.09 o
 -12   5   9        7.05       34.15     48.20 o
 -11   5   9        4.03        7.93     17.86 o
 -10   5   9       44.92       60.62     15.64 o
  -9   5   9      251.22      264.10     17.22 o
  -8   5   9        0.02       14.93     33.58 o
  -7   5   9      134.82      103.32     12.92 o
  -6   5   9      129.19      147.01     12.87 o
  -5   5   9      754.56      689.95     20.46 o
  -4   5   9      249.73      235.52     13.19 o
  -3   5   9     3631.31     3579.87     68.80 o
  -2   5   9      234.65      195.79     11.51 o
  -1   5   9     1154.85     1145.11     31.05 o
   0   5   9     1255.90     1349.81     35.06 o
   1   5   9     1028.81     1035.72     31.21 o
   2   5   9       75.11       72.83     11.81 o
   3   5   9      177.31      215.31     13.84 o
   4   5   9      108.94      100.60     13.80 o
   5   5   9      129.62       90.65     15.77 o
   6   5   9       46.51       76.98     15.79 o
   7   5   9      110.10        1.97     45.41 o
   8   5   9       20.89      -45.41     45.41 o
 -13   6   9        1.95      -25.72     51.46 o
 -12   6   9      213.66      250.91     21.73 o
 -11   6   9        0.59      -11.69     17.54 o
 -10   6   9        3.00       15.41     38.50 o
  -9   6   9      831.48      798.46     22.61 o
  -8   6   9      578.86      547.84     18.58 o
  -7   6   9      513.26      507.44     16.61 o
  -6   6   9        0.41       18.40     31.27 o
  -5   6   9      127.63      156.88     12.92 o
  -4   6   9     2581.16     2594.59     63.11 o
  -3   6   9     1112.16     1203.62     33.90 o
  -2   6   9      121.13      123.17     11.37 o
  -1   6   9       74.43       63.04     11.45 o
   0   6   9      489.52      416.59     15.36 o
   1   6   9        3.40       -3.88     29.14 o
   2   6   9        1.55      -15.54     31.09 o
   3   6   9       45.16       60.42     13.64 o
   4   6   9      289.93      265.62     17.70 o
   5   6   9       35.34       33.45     39.36 o
   6   6   9        4.66      -43.30     43.30 o
   7   6   9       88.05       92.64     19.71 o
   8   6   9      177.95      169.56     21.69 o
 -12   7   9       90.73       99.17     21.39 o
 -11   7   9       59.15       46.12     19.22 o
 -10   7   9      262.04      291.95     18.95 o
  -9   7   9       45.37      -14.96     41.17 o
  -8   7   9        5.56        5.57     37.07 o
  -7   7   9       45.00       73.79     14.77 o
  -6   7   9      490.23      419.51     16.56 o
  -5   7   9      120.43      141.68     14.71 o
  -4   7   9      125.19      137.04     12.96 o
  -3   7   9      226.18      263.48     14.84 o
  -2   7   9     1018.52      994.23     28.19 o
  -1   7   9       91.86      113.63     13.26 o
   0   7   9       63.61       80.09     13.35 o
   1   7   9      182.41      175.44     13.35 o
   2   7   9     1564.33     1526.89     40.59 o
   3   7   9        0.60       21.28     13.55 o
   4   7   9       56.08       34.92     15.52 o
   5   7   9       50.15       62.68     15.68 o
   6   7   9        8.02      -41.13     41.13 o
   7   7   9      121.42      148.73     19.56 o
   8   7   9       25.49       11.76     48.99 o
 -12   8   9       88.15       80.72     21.14 o
 -11   8   9       22.47       38.00     45.59 o
 -10   8   9        1.40       -5.64     41.31 o
  -9   8   9      196.59      182.49     18.61 o
  -8   8   9       65.29       72.18     16.66 o
  -7   8   9      748.21      717.06     22.12 o
  -6   8   9       71.66       80.99     14.73 o
  -5   8   9     1238.91     1234.31     38.70 o
  -4   8   9      214.55      233.98     14.75 o
  -3   8   9      550.05      561.89     16.70 o
  -2   8   9        4.58       26.17     31.79 o
  -1   8   9      134.22      140.68     13.14 o
   0   8   9      247.77      244.56     15.16 o
   1   8   9     1057.72      985.58     30.50 o
   2   8   9        5.94       -7.64     36.26 o
   3   8   9      691.15      724.38     23.18 o
   4   8   9        0.99      -23.18     38.64 o
   5   8   9        2.12        9.68     40.68 o
   6   8   9        7.45      -39.12     45.00 o
   7   8   9       70.52       80.20     21.51 o
 -11   9   9       10.82       17.04     51.12 o
 -10   9   9      296.98      306.66     22.44 o
  -9   9   9       10.35       24.16     42.74 o
  -8   9   9      256.87      236.59     18.49 o
  -7   9   9       27.28       35.06     16.61 o
  -6   9   9     1366.20     1388.13     44.24 o
  -5   9   9       28.24       20.24     14.73 o
  -4   9   9       16.28        0.00     35.01 o
  -3   9   9        9.12       -3.70     33.29 o
  -2   9   9       26.21       46.34     12.98 o
  -1   9   9       36.41       -3.74     35.62 o
   0   9   9        0.15        7.50     33.76 o
   1   9   9       50.19       34.17     15.18 o
   2   9   9     1234.74     1198.09     34.19 o
   3   9   9       28.30      -28.65     40.13 o
   4   9   9       80.08      100.21     17.34 o
   5   9   9       82.78      104.06     19.28 o
   6   9   9       76.90      117.91     19.33 o
 -10  10   9       38.15       22.39     50.36 o
  -9  10   9       21.31       16.72     48.27 o
  -8  10   9       79.37       94.32     18.49 o
  -7  10   9      530.16      479.95     22.16 o
  -6  10   9       11.77       20.28     16.59 o
  -5  10   9      538.31      583.65     20.26 o
  -4  10   9      126.09      166.02     16.61 o
  -3  10   9       56.02       14.78     38.82 o
  -2  10   9        5.48      -16.66     35.19 o
  -1  10   9        4.56      -29.85     37.32 o
   0  10   9       27.06       22.48     15.00 o
   1  10   9      288.88      288.46     18.85 o
   2  10   9      104.44      148.02     17.07 o
   3  10   9      216.03      275.16     18.97 o
   4  10   9       40.76        1.92     46.03 o
   5  10   9        5.07       21.16     46.16 o
  -9  11   9       16.43      -12.98     50.06 o
  -8  11   9        6.20      -46.21     46.21 o
  -7  11   9        3.56      -18.47     44.32 o
  -6  11   9      514.51      549.39     22.12 o
  -5  11   9      264.33      254.49     18.43 o
  -4  11   9       61.84       33.22     16.61 o
  -3  11   9      161.99      166.34     16.63 o
  -2  11   9      211.36      196.36     18.52 o
  -1  11   9       31.83       31.61     16.73 o
   0  11   9       14.79       20.58     39.30 o
   1  11   9      272.38      220.90     18.72 o
   2  11   9      137.98      140.32     18.95 o
   3  11   9      158.62      121.49     20.89 o
   4  11   9        0.21      -30.41     49.40 o
  -7  12   9        1.68      -44.28     47.98 o
  -6  12   9       34.88       46.12     18.45 o
  -5  12   9       62.64      -38.73     46.11 o
  -4  12   9      338.26      380.56     20.31 o
  -3  12   9       27.03       55.36     16.61 o
  -2  12   9       10.31      -44.51     44.51 o
  -1  12   9      171.23      194.69     18.54 o
   0  12   9       88.28       89.81     18.70 o
   1  12   9        5.60       14.96     44.91 o
   2  12   9       16.43       35.89     18.88 o
   3  12   9       34.32       -3.79     47.38 o
  -5  13   9       21.28      -18.43     49.79 o
  -4  13   9      136.49      133.11     20.33 o
  -3  13   9       26.38        0.00     20.31 o
  -2  13   9       20.46       16.70     48.23 o
  -1  13   9       26.14       44.51     18.54 o
   0  13   9       24.53      -16.82     48.57 o
   1  13   9      226.17      217.42     22.50 o
 -14   0  10       19.61       24.84     21.01 o
 -12   0  10      685.03      679.35     22.52 o
 -10   0  10      363.02      332.79     16.65 o
  -8   0  10       17.12       24.00     31.38 o
  -6   0  10     1444.13     1237.48     32.32 o
  -4   0  10     3923.15     4081.32     72.84 o
  -2   0  10     8789.11     8695.45    100.50 o
   0   0  10      523.34      574.25     18.13 o
   2   0  10      467.55      524.98     18.09 o
   4   0  10      308.03      350.94     16.04 o
   6   0  10      499.93      518.56     19.94 o
   8   0  10       27.93        7.93     47.57 o
 -14   1  10        0.14      -27.06     50.28 o
 -13   1  10       13.54       15.36     46.09 o
 -12   1  10        5.11       20.89     17.09 o
 -11   1  10     1007.55     1084.99     30.19 o
 -10   1  10      155.31      154.44     16.75 o
  -9   1  10      160.87      167.44     14.71 o
  -8   1  10       85.29       82.96     12.90 o
  -7   1  10      130.20      146.39     13.14 o
  -6   1  10       20.92       30.96     11.62 o
  -5   1  10        9.21       -9.86      9.86 o
  -4   1  10       30.22       18.01     26.02 o
  -3   1  10     4611.92     4480.76     76.50 o
  -2   1  10       49.24       68.92     10.13 o
  -1   1  10     1740.06     1646.39     36.55 o
   0   1  10      223.22      182.15     12.13 o
   1   1  10      617.96      482.78     14.14 o
   2   1  10      362.25      369.25     14.12 o
   3   1  10      290.26      320.82     16.14 o
   4   1  10      456.49      455.50     18.06 o
   5   1  10      728.90      663.35     21.98 o
   6   1  10       33.12        9.99     37.93 o
   7   1  10        5.17      -41.85     41.85 o
   8   1  10       15.89       23.84     17.88 o
 -13   2  10       11.00       -7.86     47.18 o
 -12   2  10       13.56       19.46     17.50 o
 -11   2  10       11.71       48.29     17.38 o
 -10   2  10       40.60       30.44     38.07 o
  -9   2  10      128.19      142.88     14.84 o
  -8   2  10       66.72       93.98     12.90 o
  -7   2  10      898.70      829.17     26.99 o
  -6   2  10     1683.95     1485.42     37.84 o
  -5   2  10     2372.23     2310.93     60.76 o
  -4   2  10     1077.23     1120.11     30.44 o
  -3   2  10        3.80       10.22     26.60 o
  -2   2  10     2048.77     2040.99     55.05 o
  -1   2  10     1602.48     1680.95     36.64 o
   0   2  10      221.16      252.06     12.19 o
   1   2  10      133.35      129.26     12.12 o
   2   2  10      595.93      537.13     16.09 o
   3   2  10      351.89      344.87     16.04 o
   4   2  10       16.35      -19.94     35.90 o
   5   2  10      511.20      492.66     19.94 o
   6   2  10      290.44      309.17     17.95 o
   7   2  10        1.91        7.95     41.68 o
   8   2  10       29.36       63.23     17.79 o
 -13   3  10       51.05       16.11     20.14 o
 -12   3  10      343.51      335.39     22.09 o
 -11   3  10      180.72      180.75     18.08 o
 -10   3  10     1564.29     1561.36     46.16 o
  -9   3  10      110.18      126.29     16.04 o
  -8   3  10      219.34      278.80     16.95 o
  -7   3  10      271.35      296.84     16.27 o
  -6   3  10      855.62      828.55     22.34 o
  -5   3  10      140.21      125.77     12.17 o
  -4   3  10      397.53      384.86     14.18 o
  -3   3  10      272.30      292.51     12.10 o
  -2   3  10       40.39       38.28     12.10 o
  -1   3  10       31.55       28.17     10.06 o
   0   3  10     2065.66     2010.76     58.37 o
   1   3  10      274.14      253.17     14.07 o
   2   3  10      315.53      367.69     16.07 o
   3   3  10      426.82      522.40     18.08 o
   4   3  10     1880.64     1831.64     46.00 o
   5   3  10      542.82      552.51     19.94 o
   6   3  10      123.09       83.28     17.84 o
   7   3  10        0.43       19.74     39.46 o
   8   3  10        1.07       25.65     45.39 o
 -13   4  10       54.29       34.56     20.33 o
 -12   4  10       20.21       38.62     18.29 o
 -11   4  10       48.19      -20.28     46.66 o
 -10   4  10       35.54       50.08     16.02 o
  -9   4  10      349.57      329.05     17.52 o
  -8   4  10       70.59       79.52     14.80 o
  -7   4  10      493.00      477.93     16.73 o
  -6   4  10      169.59      187.93     13.28 o
  -5   4  10     3185.44     3229.57     69.66 o
  -4   4  10      976.54      976.40     31.43 o
  -3   4  10        1.45      -23.61     27.54 o
  -2   4  10       46.45       43.55     11.88 o
  -1   4  10     1492.90     1587.92     35.87 o
   0   4  10      763.87      707.29     19.92 o
   1   4  10        0.80       15.91     27.85 o
   2   4  10      364.67      348.17     15.91 o
   3   4  10      184.46      159.22     13.92 o
   4   4  10       12.91      -37.76     37.76 o
   5   4  10      381.53      429.37     17.90 o
   6   4  10       47.74       39.75     17.90 o
   7   4  10       60.95       69.52     17.88 o
   8   4  10       19.44        9.86     47.32 o
 -13   5  10       17.77       38.19     20.10 o
 -12   5  10      267.41      235.48     21.94 o
 -11   5  10       36.54       39.50     17.77 o
 -10   5  10      360.64      331.77     19.40 o
  -9   5  10      118.31      116.78     16.95 o
  -8   5  10      443.94      458.03     18.47 o
  -7   5  10        2.24      -12.87     12.87 o
  -6   5  10     1117.11     1056.46     27.96 o
  -5   5  10      838.37      876.78     26.45 o
  -4   5  10     2531.24     2347.54     61.43 o
  -3   5  10      798.77      752.82     24.97 o
  -2   5  10      476.20      415.45     15.61 o
  -1   5  10     1570.21     1535.39     39.12 o
   0   5  10     1311.55     1379.80     37.19 o
   1   5  10       26.69       -1.99     31.73 o
   2   5  10       24.45        9.92     13.87 o
   3   5  10       42.01       61.23     15.80 o
   4   5  10      992.31      953.69     27.71 o
   5   5  10      127.39      104.74     15.80 o
   6   5  10      194.23      219.21     19.74 o
   7   5  10        3.00       -1.97     45.41 o
   8   5  10      134.34      134.22     21.71 o
 -12   6  10       71.51       56.90     19.62 o
 -11   6  10        0.63      -46.48     46.48 o
 -10   6  10       14.96       -9.52     17.15 o
  -9   6  10       11.03       22.35     14.91 o
  -8   6  10        2.75      -31.39     36.92 o
  -7   6  10        0.46      -31.27     34.94 o
  -6   6  10       53.30       75.67     12.92 o
  -5   6  10     1768.95     1633.02     40.88 o
  -4   6  10      971.77      988.88     28.26 o
  -3   6  10      608.27      586.10     19.03 o
  -2   6  10      331.06      337.45     15.34 o
  -1   6  10     2187.69     2045.62     61.75 o
   0   6  10       44.16       79.75     13.62 o
   1   6  10       82.52       99.21     13.62 o
   2   6  10       37.03       37.23     13.71 o
   3   6  10      177.47      128.04     15.75 o
   4   6  10        0.24      -31.52     39.39 o
   5   6  10       34.73      -11.81     41.33 o
   6   6  10       45.30       90.69     17.74 o
   7   6  10      180.72      228.72     21.69 o
 -12   7  10       81.06       27.12     54.23 o
 -11   7  10      135.66      125.89     20.98 o
 -10   7  10        0.34       -3.76     43.30 o
  -9   7  10        2.82      -18.60     40.90 o
  -8   7  10       14.02        3.69     16.61 o
  -7   7  10      623.19      641.89     22.07 o
  -6   7  10      269.82      261.22     16.56 o
  -5   7  10       13.00        7.41     33.33 o
  -4   7  10      694.48      738.66     22.27 o
  -3   7  10      206.14      190.18     15.07 o
  -2   7  10      233.02      216.71     15.21 o
  -1   7  10        7.96      -17.16     34.33 o
   0   7  10      204.55      234.91     15.28 o
   1   7  10      839.19      926.56     25.15 o
   2   7  10      134.70      125.82     15.48 o
   3   7  10      247.48      262.10     17.47 o
   4   7  10       56.03       47.04     15.68 o
   5   7  10       38.95       62.71     17.65 o
   6   7  10      129.82      148.96     19.60 o
   7   7  10       24.29       56.90     19.62 o
 -11   8  10        0.39      -53.01     53.01 o
 -10   8  10       32.60       46.75     18.70 o
  -9   8  10       43.41       51.92     18.54 o
  -8   8  10      208.94      214.17     18.47 o
  -7   8  10       81.82       64.41     16.56 o
  -6   8  10     1656.72     1604.42     46.00 o
  -5   8  10       45.91       36.85     14.75 o
  -4   8  10      213.52      191.11     14.84 o
  -3   8  10        8.94       16.82     33.65 o
  -2   8  10      580.58      513.92     18.76 o
  -1   8  10        7.71      -34.17     36.06 o
   0   8  10      697.84      743.48     22.87 o
   1   8  10       69.23       82.08     15.27 o
   2   8  10      708.92      745.84     25.11 o
   3   8  10        1.78        7.73     38.64 o
   4   8  10        2.83       23.25     15.50 o
   5   8  10        0.90      -11.74     43.04 o
   6   8  10       95.27       88.04     19.56 o
 -10   9  10        1.93      -27.92     48.41 o
  -9   9  10       38.07       -3.70     42.56 o
  -8   9  10       33.57       27.69     42.45 o
  -7   9  10     1394.21     1483.42     47.91 o
  -6   9  10      110.29      138.05     16.57 o
  -5   9  10       75.66       93.95     14.73 o
  -4   9  10        6.91       -1.84     36.98 o
  -3   9  10       62.03       61.16     14.82 o
  -2   9  10      147.45      104.97     15.00 o
  -1   9  10       20.09       16.88     15.00 o
   0   9  10       86.41       58.87     15.20 o
   1   9  10      392.15      450.45     19.01 o
   2   9  10        7.01        9.56     38.23 o
   3   9  10      256.66      274.30     19.31 o
   4   9  10       19.28       19.31     44.42 o
   5   9  10      237.98      275.13     21.32 o
  -9  10  10       20.04      -48.09     48.09 o
  -8  10  10      209.98      214.17     20.31 o
  -7  10  10        8.50      -47.91     47.91 o
  -6  10  10      809.73      734.67     23.93 o
  -5  10  10      388.85      363.10     20.28 o
  -4  10  10        1.27       20.31     38.78 o
  -3  10  10        0.17      -37.05     37.05 o
  -2  10  10      197.85      201.55     18.67 o
  -1  10  10      153.52      163.14     16.88 o
   0  10  10       87.34       11.31     41.47 o
   1  10  10        6.36      -41.76     43.65 o
   2  10  10      401.06      396.74     20.89 o
   3  10  10        7.41       38.37     17.27 o
   4  10  10       22.62        0.00     50.01 o
  -8  11  10       14.58       -7.39     48.00 o
  -7  11  10      311.18      313.46     20.28 o
  -6  11  10      452.93      470.27     22.12 o
  -5  11  10        4.35        1.84     44.26 o
  -4  11  10        4.31       -3.69     42.45 o
  -3  11  10      286.06      288.98     20.37 o
  -2  11  10       30.67       57.54     16.70 o
  -1  11  10        0.37       33.70     43.04 o
   0  11  10      315.79      292.02     20.58 o
   1  11  10        5.06      -34.15     45.53 o
   2  11  10        4.00        7.59     18.97 o
   3  11  10       15.14       -7.61     43.71 o
  -7  12  10        2.30        0.00     20.30 o
  -6  12  10        0.36      -14.75     47.95 o
  -5  12  10      200.23      190.27     20.31 o
  -4  12  10       64.52       88.58     18.45 o
  -3  12  10       16.20       35.24     44.51 o
  -2  12  10      145.17      163.18     20.40 o
  -1  12  10      385.44      379.83     22.46 o
   0  12  10       13.81       20.58     18.70 o
   1  12  10       69.88      100.12     18.88 o
  -3  13  10       38.57       46.30     20.37 o
 -13   0  11      157.88      157.54     20.64 o
 -11   0  11      314.91      329.00     20.33 o
  -9   0  11        6.70      -35.01     35.01 o
  -7   0  11       85.62       88.76     13.23 o
  -5   0  11      235.93      206.35     13.62 o
  -3   0  11     9951.09    10156.87    115.58 o
  -1   0  11      834.24      749.51     24.18 o
   1   0  11     1172.18     1289.24     36.31 o
   3   0  11      307.84      337.29     16.05 o
   5   0  11      204.13      202.55     18.04 o
   7   0  11        1.67       29.78     41.70 o
 -13   1  11       16.72       26.54     18.95 o
 -12   1  11      254.43      259.66     20.69 o
 -11   1  11        3.41       11.15     16.73 o
 -10   1  11      262.55      288.93     18.40 o
  -9   1  11       69.02       81.06     14.73 o
  -8   1  11      607.34      584.35     20.48 o
  -7   1  11       18.82        5.73     32.43 o
  -6   1  11       48.26       19.54     31.27 o
  -5   1  11      117.26       91.21     11.90 o
  -4   1  11     4253.96     3988.69     78.05 o
  -3   1  11      104.65       16.11     34.22 o
  -2   1  11      222.55      190.49     12.15 o
  -1   1  11      266.62      251.73     14.21 o
   0   1  11      200.05      210.48     14.18 o
   1   1  11       82.79       46.46     14.14 o
   2   1  11      589.56      548.82     18.17 o
   3   1  11      457.40      433.81     18.17 o
   4   1  11      294.16      310.71     18.04 o
   5   1  11       53.07        3.99     39.91 o
   6   1  11      166.20      158.99     17.88 o
   7   1  11        9.75      -31.80     43.72 o
   8   1  11       67.47       85.25     19.83 o
 -13   2  11       14.79      -44.51     48.38 o
 -12   2  11       16.50        5.78     44.26 o
 -11   2  11      345.61      363.01     20.80 o
 -10   2  11      564.20      584.08     20.40 o
  -9   2  11      224.69      253.69     16.54 o
  -8   2  11        1.40        7.52     33.84 o
  -7   2  11       24.23       47.05     13.73 o
  -6   2  11      294.77      264.17     16.02 o
  -5   2  11       22.90       22.28     12.15 o
  -4   2  11      159.96      166.40     14.21 o
  -3   2  11     2821.06     3020.77     71.05 o
  -2   2  11     2601.21     2604.67     62.73 o
  -1   2  11      372.50      371.67     14.14 o
   0   2  11       47.09        2.02     30.27 o
   1   2  11     1091.46     1163.83     36.12 o
   2   2  11      915.15      948.20     28.06 o
   3   2  11       14.31       25.97     13.98 o
   4   2  11      460.33      462.75     19.94 o
   5   2  11      274.88      265.28     17.95 o
   6   2  11        2.12       -5.98     43.89 o
   7   2  11        1.34        0.00     47.64 o
 -13   3  11       12.63       29.73     19.83 o
 -12   3  11       47.90       -1.99     45.53 o
 -11   3  11       42.89       13.75     17.68 o
 -10   3  11        1.70       -7.82     41.08 o
  -9   3  11      703.62      720.91     20.39 o
  -8   3  11      289.57      290.16     18.01 o
  -7   3  11       15.28      -16.36     32.72 o
  -6   3  11       60.97       16.31     34.67 o
  -5   3  11      722.63      740.76     22.39 o
  -4   3  11     1133.46     1123.34     34.60 o
  -3   3  11      668.96      648.46     18.29 o
  -2   3  11      198.67      165.77     14.16 o
  -1   3  11      408.15      405.92     14.14 o
   0   3  11      530.07      511.24     16.11 o
   1   3  11       48.63       38.25     14.09 o
   2   3  11      266.45      321.48     16.07 o
   3   3  11     1693.00     1671.72     44.21 o
   4   3  11       39.42       49.86     15.95 o
   5   3  11       61.74       59.56     17.86 o
   6   3  11       25.24       13.84     17.79 o
   7   3  11       25.44       55.25     19.74 o
 -13   4  11       20.80       24.45     50.96 o
 -12   4  11       24.62      -18.31     46.80 o
 -11   4  11       11.15      -18.35     18.35 o
 -10   4  11      438.67      504.90     21.96 o
  -9   4  11      143.27      136.95     16.88 o
  -8   4  11        6.57      -33.56     35.42 o
  -7   4  11       17.82        9.68     34.83 o
  -6   4  11      232.42      240.35     15.77 o
  -5   4  11      318.67      308.18     15.80 o
  -4   4  11      851.11      828.80     25.72 o
  -3   4  11      259.06      236.41     14.03 o
  -2   4  11     1214.23     1238.61     36.01 o
  -1   4  11      303.85      301.31     15.96 o
   0   4  11      328.57      309.29     15.96 o
   1   4  11      125.92      149.72     13.98 o
   2   4  11      982.58     1020.86     29.91 o
   3   4  11       10.66      -33.83     37.82 o
   4   4  11      795.91      718.51     23.88 o
   5   4  11        6.26        0.00     41.74 o
   6   4  11       60.37       71.50     17.88 o
   7   4  11        8.17       11.88     49.51 o
 -12   5  11      154.62      127.59     21.92 o
 -11   5  11        0.66      -49.15     49.15 o
 -10   5  11      169.12      191.36     19.13 o
  -9   5  11      471.01      476.34     20.39 o
  -8   5  11      132.51      132.30     16.54 o
  -7   5  11      330.88      260.92     16.77 o
  -6   5  11      664.87      633.23     20.85 o
  -5   5  11     1414.01     1375.06     40.32 o
  -4   5  11      448.43      467.55     17.47 o
  -3   5  11      859.42      855.97     27.42 o
  -2   5  11       16.22       -9.79     13.71 o
  -1   5  11      503.35      488.81     17.81 o
   0   5  11        9.68       21.82     31.73 o
   1   5  11       93.15      117.03     13.89 o
   2   5  11       79.59       83.31     13.89 o
   3   5  11      609.68      687.94     21.87 o
   4   5  11       29.83      -19.80     39.59 o
   5   5  11       55.52       89.08     17.81 o
   6   5  11        5.56      -37.55     47.43 o
   7   5  11      236.45      288.19     21.71 o
 -12   6  11       17.33       50.74     19.51 o
 -11   6  11       10.05      -48.02     48.02 o
 -10   6  11      185.59      212.73     18.83 o
  -9   6  11       49.47       37.03     16.66 o
  -8   6  11       44.74       73.54     14.71 o
  -7   6  11       13.44      -20.30     35.06 o
  -6   6  11       89.33      107.94     14.89 o
  -5   6  11       55.47       -1.88     33.92 o
  -4   6  11      360.77      365.65     17.24 o
  -3   6  11     1145.43     1145.93     30.71 o
  -2   6  11     2246.23     2301.15     68.08 o
  -1   6  11       31.75       36.96     13.62 o
   0   6  11      472.74      466.85     17.50 o
   1   6  11      481.37      504.27     17.74 o
   2   6  11      121.18      130.01     15.75 o
   3   6  11        1.41        0.00     35.46 o
   4   6  11       56.29       45.30     17.74 o
   5   6  11        3.52        7.89     17.75 o
   6   6  11      187.02      173.50     21.69 o
 -11   7  11        0.09       -1.90     47.30 o
 -10   7  11       65.83       29.82     44.73 o
  -9   7  11       22.96       48.06     16.65 o
  -8   7  11      532.11      461.68     20.22 o
  -7   7  11       34.03      -34.94     38.61 o
  -6   7  11        1.76       12.96     14.80 o
  -5   7  11      866.91      869.66     26.02 o
  -4   7  11      373.28      367.19     16.95 o
  -3   7  11      427.56      412.49     17.11 o
  -2   7  11        7.04      -34.33     34.33 o
  -1   7  11      436.30      469.10     17.31 o
   0   7  11      188.18      230.69     15.52 o
   1   7  11      120.31      110.75     17.49 o
   2   7  11      857.64      975.47     31.29 o
   3   7  11       15.37      -13.78     41.33 o
   4   7  11      175.00      202.66     19.67 o
   5   7  11       28.79      -11.79     49.11 o
   6   7  11       98.68       72.67     21.60 o
 -11   8  11       20.78       63.66     20.60 o
 -10   8  11       45.28       46.45     18.58 o
  -9   8  11      168.81      195.91     18.49 o
  -8   8  11       73.25       82.92     18.43 o
  -7   8  11      303.18      288.87     18.40 o
  -6   8  11       53.52       14.75     16.57 o
  -5   8  11        3.01       14.84     38.95 o
  -4   8  11        7.47       11.22     35.53 o
  -3   8  11      524.42      529.47     18.77 o
  -2   8  11       23.33        1.92     36.23 o
  -1   8  11      252.77      249.80     17.16 o
   0   8  11      269.73      262.94     17.27 o
   1   8  11     1220.03     1122.61     30.91 o
   2   8  11        6.63       11.60     40.57 o
   3   8  11       34.73       -3.88     42.63 o
   4   8  11       43.65        0.00     46.96 o
   5   8  11       76.96       91.96     19.56 o
 -10   9  11       10.72       35.26     48.25 o
  -9   9  11       19.57      -24.02     48.04 o
  -8   9  11      465.67      440.40     22.10 o
  -7   9  11       11.47       20.24     18.40 o
  -6   9  11      147.24      156.59     18.42 o
  -5   9  11       24.85       22.18     40.66 o
  -4   9  11      217.44      174.33     18.54 o
  -3   9  11       21.45       26.26     15.00 o
  -2   9  11       53.09       31.88     16.88 o
  -1   9  11        9.16      -30.37     39.88 o
   0   9  11      241.20      256.75     19.03 o
   1   9  11        3.12      -17.34     42.38 o
   2   9  11      381.43      395.99     21.24 o
   3   9  11        1.41      -32.84     46.36 o
   4   9  11      126.38        1.93     50.45 o
  -9  10  11       66.67       53.55     20.31 o
  -8  10  11        0.53       -3.69     47.91 o
  -7  10  11      197.64      259.63     20.26 o
  -6  10  11       55.60      -31.34     47.93 o
  -5  10  11       20.99       18.47     18.47 o
  -4  10  11       17.12      -44.46     44.46 o
  -3  10  11      134.13      143.56     18.65 o
  -2  10  11      236.58      256.82     18.74 o
  -1  10  11       17.78       17.00     17.00 o
   0  10  11       87.83       91.12     18.99 o
   1  10  11      417.32      427.12     20.89 o
   2  10  11       39.47       55.79     19.24 o
   3  10  11        6.49      -11.54     46.18 o
  -7  11  11      146.05      184.42     20.28 o
  -6  11  11       15.45       -7.37     49.79 o
  -5  11  11       54.41       71.95     18.45 o
  -4  11  11      318.37      322.40     20.39 o
  -3  11  11      102.02       96.43     18.54 o
  -2  11  11       46.12       89.85     18.72 o
  -1  11  11      269.12      277.04     20.58 o
   0  11  11       14.22       26.58     45.55 o
   1  11  11       90.24       94.88     18.97 o
   2  11  11       29.55       30.35     49.34 o
  -5  12  11       38.53       88.58     20.30 o
  -4  12  11       99.37      109.25     20.37 o
  -3  12  11       74.83       85.19     20.37 o
  -2  12  11      323.14      338.66     22.46 o
  -1  12  11       75.03       -9.36     52.41 o
 -12   0  12      667.15      694.98     24.04 o
 -10   0  12        1.91       12.89     40.50 o
  -8   0  12      260.32      290.41     16.86 o
  -6   0  12      220.12      246.83     15.55 o
  -4   0  12     1450.89     1514.74     39.64 o
  -2   0  12      174.98      175.17     14.09 o
   0   0  12     2162.20     2095.36     46.39 o
   2   0  12        8.45       10.06     36.17 o
   4   0  12      392.77      409.11     20.05 o
   6   0  12        0.47       23.91     17.93 o
 -13   1  12       64.25       31.86     20.62 o
 -12   1  12       50.04       55.73     20.44 o
 -11   1  12      233.83      215.31     18.40 o
 -10   1  12       93.57       86.43     16.56 o
  -9   1  12       19.89        3.70     38.98 o
  -8   1  12       33.50       41.59     15.12 o
  -7   1  12      250.73      253.51     15.48 o
  -6   1  12      587.47      605.24     17.74 o
  -5   1  12     1018.12      997.13     29.91 o
  -4   1  12      239.27      259.29     16.07 o
  -3   1  12      631.23      650.79     20.15 o
  -2   1  12       60.76       46.39     14.12 o
  -1   1  12     1405.56     1374.20     40.41 o
   0   1  12      394.98      373.91     16.16 o
   1   1  12      231.96      187.61     16.14 o
   2   1  12      308.13      330.47     18.13 o
   3   1  12      128.17      128.47     16.05 o
   4   1  12       86.12       11.99     45.94 o
   5   1  12      263.92      246.26     19.87 o
   6   1  12        0.36      -19.83     43.62 o
   7   1  12       44.28       73.35     21.80 o
 -13   2  12        0.70       36.21     47.64 o
 -12   2  12      343.75      346.99     20.74 o
 -11   2  12      558.87      605.81     22.23 o
 -10   2  12       23.90        7.36     42.26 o
  -9   2  12        8.47       26.06     14.89 o
  -8   2  12      381.28      403.62     17.38 o
  -7   2  12       49.27      -11.85     35.56 o
  -6   2  12        6.77      -28.01     36.03 o
  -5   2  12      346.73      356.79     16.22 o
  -4   2  12      537.26      525.55     18.26 o
  -3   2  12      310.44      330.90     16.23 o
  -2   2  12        0.50      -20.24     32.38 o
  -1   2  12      153.95      129.28     14.14 o
   0   2  12      841.42      934.22     28.24 o
   1   2  12     1142.30     1161.83     32.11 o
   2   2  12        5.85       12.03     36.08 o
   3   2  12      847.83      729.29     21.98 o
   4   2  12      325.65      335.08     19.94 o
   5   2  12        0.48       -5.98     39.89 o
   6   2  12        9.52       -1.99     17.84 o
   7   2  12        3.70      -49.42     49.42 o
 -12   3  12        9.33       27.44     19.60 o
 -11   3  12        1.23      -47.86     47.86 o
 -10   3  12      755.30      647.15     22.19 o
  -9   3  12      262.15      290.59     19.11 o
  -8   3  12       23.72       38.27     16.11 o
  -7   3  12      260.31      245.09     16.34 o
  -6   3  12     2089.08     2065.76     47.04 o
  -5   3  12        2.82       12.22     32.59 o
  -4   3  12      297.38      319.50     16.29 o
  -3   3  12        2.36      -10.17     34.56 o
  -2   3  12      281.14      287.05     16.18 o
  -1   3  12      182.20      195.89     14.14 o
   0   3  12      690.44      724.60     20.14 o
   1   3  12      130.15      130.83     16.11 o
   2   3  12      871.77      918.88     24.07 o
   3   3  12        2.27        9.97     15.96 o
   4   3  12      342.84      347.38     19.85 o
   5   3  12       80.56       83.14     17.81 o
   6   3  12       62.04       61.25     19.76 o
 -12   4  12       23.25       16.31     48.92 o
 -11   4  12      330.87      389.44     22.43 o
 -10   4  12       14.20       -5.92     45.35 o
  -9   4  12       38.26       37.71     16.97 o
  -8   4  12      414.22      404.58     19.63 o
  -7   4  12      177.22      192.35     15.86 o
  -6   4  12      110.12       95.75     15.96 o
  -5   4  12      194.17      200.85     16.07 o
  -4   4  12       58.53       72.31     14.07 o
  -3   4  12      182.12      168.72     14.07 o
  -2   4  12      223.87      244.63     16.04 o
  -1   4  12     1165.06     1189.37     38.18 o
   0   4  12       22.72       16.00     35.99 o
   1   4  12     1111.87     1137.77     32.00 o
   2   4  12        0.22      -35.89     37.89 o
   3   4  12      892.62      831.95     27.87 o
   4   4  12        0.51      -35.83     43.78 o
   5   4  12      180.56      154.64     19.83 o
   6   4  12       24.20       15.79     47.36 o
 -12   5  12        3.39       15.95     19.94 o
 -11   5  12       11.80        7.77     46.64 o
 -10   5  12      210.10      214.56     18.65 o
  -9   5  12        4.76        3.67     16.54 o
  -8   5  12       12.03      -35.40     37.28 o
  -7   5  12        3.37       -7.59     15.16 o
  -6   5  12      522.10      499.85     19.29 o
  -5   5  12      138.87      154.92     15.70 o
  -4   5  12      174.51      186.30     15.70 o
  -3   5  12      123.86      105.90     15.70 o
  -2   5  12     1194.33     1167.89     37.75 o
  -1   5  12        0.39       -9.93     35.76 o
   0   5  12       14.70       17.88     13.91 o
   1   5  12       17.21       -7.93     37.69 o
   2   5  12      411.43      435.33     19.88 o
   3   5  12       27.17       23.86     39.75 o
   4   5  12        2.01      -21.85     41.70 o
   5   5  12        3.68      -23.75     45.53 o
   6   5  12      187.62      245.09     21.75 o
 -11   6  12       33.85      -51.03     51.03 o
 -10   6  12       24.77       20.39     50.02 o
  -9   6  12       35.35       49.65     18.38 o
  -8   6  12      223.12      191.88     18.45 o
  -7   6  12        6.78       20.49     14.91 o
  -6   6  12       33.61       18.86     35.83 o
  -5   6  12       30.68       -3.83     38.39 o
  -4   6  12      117.91       76.78     15.36 o
  -3   6  12      516.04      544.94     19.46 o
  -2   6  12       68.88       60.33     15.57 o
  -1   6  12      525.93      564.39     19.46 o
   0   6  12      571.92      620.83     19.71 o
   1   6  12       45.62        7.88     39.41 o
   2   6  12        0.13      -39.41     39.41 o
   3   6  12       49.28       23.68     39.46 o
   4   6  12      125.18      106.58     19.74 o
   5   6  12      103.70       88.83     19.74 o
 -11   7  12       10.45      -50.45     50.45 o
 -10   7  12       61.51       64.81     20.37 o
  -9   7  12      110.39      127.04     18.42 o
  -8   7  12        1.93      -33.06     40.41 o
  -7   7  12      421.67      425.58     20.35 o
  -6   7  12       68.69       29.84     41.02 o
  -5   7  12      152.32      158.22     16.95 o
  -4   7  12       29.18       51.49     15.27 o
  -3   7  12      122.72      122.17     15.27 o
  -2   7  12      758.01      704.19     21.33 o
  -1   7  12      507.03      462.43     19.44 o
   0   7  12      164.69      180.70     17.49 o
   1   7  12      180.18      192.37     17.67 o
   2   7  12       28.26        0.00     17.70 o
   3   7  12      200.89      220.38     19.67 o
   4   7  12       48.02       31.48     19.67 o
   5   7  12       97.04      108.43     21.69 o
 -10   8  12      127.37      109.11     22.19 o
  -9   8  12       21.39       -9.22     49.79 o
  -8   8  12      258.02      290.72     20.24 o
  -7   8  12       39.27        7.37     42.38 o
  -6   8  12       10.16       11.13     38.95 o
  -5   8  12        1.15      -14.96     39.27 o
  -4   8  12       72.72       90.21     16.91 o
  -3   8  12       69.91       64.81     17.16 o
  -2   8  12        5.95       17.16     15.25 o
  -1   8  12      118.13      113.49     17.31 o
   0   8  12      963.07      941.25     30.93 o
   1   8  12       90.40       30.93     46.39 o
   2   8  12        0.26      -44.73     44.73 o
   3   8  12        0.31       37.19     46.96 o
   4   8  12      153.81      125.25     21.53 o
  -9   9  12      102.29      114.35     20.28 o
  -8   9  12       13.49      -46.00     46.00 o
  -7   9  12      294.83      298.18     22.09 o
  -6   9  12       51.80      -27.72     44.37 o
  -5   9  12       89.15       89.06     16.70 o
  -4   9  12       16.44       22.50     41.25 o
  -3   9  12       10.66       15.00     16.88 o
  -2   9  12        0.18        0.00     17.11 o
  -1   9  12      371.73      394.15     20.94 o
   0   9  12        3.33       17.34     42.38 o
   1   9  12      269.87      254.99     21.24 o
   2   9  12        1.57      -25.11     44.42 o
   3   9  12       67.09       19.46     50.60 o
  -8  10  12      175.01      143.61     22.09 o
  -7  10  12        2.21      -22.10     47.91 o
  -6  10  12       22.15       23.98     42.44 o
  -5  10  12        0.16       16.66     18.52 o
  -4  10  12       62.11       72.76     18.65 o
  -3  10  12       48.67       76.85     16.88 o
  -2  10  12        0.37      -30.23     43.46 o
  -1  10  12      186.28      180.34     20.89 o
   0  10  12      206.37      227.84     20.89 o
   1  10  12       45.71       50.02     19.24 o
   2  10  12       15.39       34.67     21.19 o
  -6  11  12      132.54      138.35     20.30 o
  -5  11  12       38.44       66.71     20.39 o
  -4  11  12       86.55      100.01     20.37 o
  -3  11  12      191.96      220.90     22.46 o
  -2  11  12      230.99      239.76     20.60 o
  -1  11  12       64.36       58.83     20.87 o
   0  11  12       18.02        0.00     18.97 o
 -11   0  13        5.68        1.84     44.15 o
  -9   0  13      787.38      759.66     22.46 o
  -7   0  13      486.19      447.38     19.20 o
  -5   0  13      120.09      108.37     15.77 o
  -3   0  13      408.64      438.28     18.01 o
  -1   0  13      196.78      183.53     16.13 o
   1   0  13      329.91      354.00     18.09 o
   3   0  13      386.76      431.64     20.08 o
   5   0  13       13.36       -3.99     17.95 o
 -12   1  13       42.29       35.01     49.76 o
 -11   1  13        5.45       22.05     44.12 o
 -10   1  13       34.21       55.56     16.66 o
  -9   1  13       83.91       52.55     16.90 o
  -8   1  13      803.34      738.13     21.08 o
  -7   1  13      136.83      118.73     17.52 o
  -6   1  13      656.83      679.42     19.76 o
  -5   1  13      208.73      234.12     16.00 o
  -4   1  13     2028.94     1939.69     48.23 o
  -3   1  13      121.26      147.09     14.10 o
  -2   1  13      493.22      546.53     18.15 o
  -1   1  13      367.85      358.55     16.11 o
   0   1  13      375.49      345.72     18.09 o
   1   1  13      399.22      407.55     18.08 o
   2   1  13      229.49      252.68     18.04 o
   3   1  13        8.39       25.93     39.89 o
   4   1  13       65.41       79.70     17.93 o
   5   1  13        0.56      -17.88     17.88 o
   6   1  13        7.07      -47.57     47.57 o
 -12   2  13       60.09      -50.01     50.01 o
 -11   2  13       39.75       34.92     18.38 o
 -10   2  13      176.04      194.59     18.52 o
  -9   2  13      600.70      606.97     20.92 o
  -8   2  13      299.67      305.05     17.59 o
  -7   2  13       33.03       45.80     15.93 o
  -6   2  13      367.19      297.48     18.09 o
  -5   2  13      246.11      255.44     16.22 o
  -4   2  13      501.53      446.43     18.26 o
  -3   2  13       56.79      105.24     14.18 o
  -2   2  13        3.59      -12.13     36.40 o
  -1   2  13      102.34      131.30     16.16 o
   0   2  13      596.62      617.42     20.17 o
   1   2  13       33.89       46.16     16.05 o
   2   2  13     1024.44     1062.46     34.08 o
   3   2  13      268.42      305.70     17.99 o
   4   2  13        9.16       -3.99     43.89 o
   5   2  13       42.02       25.90     47.81 o
 -12   3  13       26.47       28.48     20.89 o
 -11   3  13      117.85      118.20     20.31 o
 -10   3  13       38.69       20.48     18.61 o
  -9   3  13        2.86       23.57     41.24 o
  -8   3  13      257.70      284.68     18.17 o
  -7   3  13      931.98      881.87     28.39 o
  -6   3  13        0.85       -6.12     36.73 o
  -5   3  13      307.93      320.12     18.35 o
  -4   3  13        2.00        4.06     34.60 o
  -3   3  13       12.33       24.41     34.60 o
  -2   3  13        6.24       -4.04     36.39 o
  -1   3  13      231.54      220.34     16.18 o
   0   3  13      150.10      170.14     16.02 o
   1   3  13     1125.04     1062.96     33.97 o
   2   3  13      107.20      129.65     17.95 o
   3   3  13      169.24      237.36     19.94 o
   4   3  13      132.47      123.07     19.85 o
   5   3  13       35.53       39.59     19.80 o
 -12   4  13       94.89      130.76     22.12 o
 -11   4  13        0.21      -10.17     48.83 o
 -10   4  13      388.78      388.31     21.91 o
  -9   4  13       83.29       60.73     18.22 o
  -8   4  13      729.66      713.91     22.25 o
  -7   4  13      115.23      151.29     18.15 o
  -6   4  13      499.94      494.22     20.17 o
  -5   4  13       67.19       70.54     16.13 o
  -4   4  13       85.14        4.01     36.15 o
  -3   4  13      108.59      112.72     16.11 o
  -2   4  13      306.33      305.95     18.11 o
  -1   4  13       24.31      -20.10     38.18 o
   0   4  13      204.84      208.55     18.04 o
   1   4  13        8.71      -14.00     39.98 o
   2   4  13      656.24      678.81     21.96 o
   3   4  13        0.09      -45.73     45.73 o
   4   4  13       89.68       37.59     47.47 o
   5   4  13       66.44       67.10     19.74 o
 -11   5  13       75.83       74.20     20.92 o
 -10   5  13        7.65       -9.18     18.36 o
  -9   5  13       13.45       35.46     42.92 o
  -8   5  13       13.43      -26.90     42.29 o
  -7   5  13      410.88      416.59     19.38 o
  -6   5  13       54.84       55.00     15.71 o
  -5   5  13      134.35      106.08     15.71 o
  -4   5  13      355.89      378.06     17.92 o
  -3   5  13      940.93      877.48     23.88 o
  -2   5  13        0.36       21.89     15.91 o
  -1   5  13      228.21      208.55     17.88 o
   0   5  13        1.21       -9.95     37.82 o
   1   5  13      397.41      429.91     19.90 o
   2   5  13        0.33       33.79     41.74 o
   3   5  13       16.05        9.93     17.90 o
   4   5  13       14.32      -15.89     47.66 o
   5   5  13       69.41       63.29     19.78 o
 -11   6  13        0.44       35.42     20.51 o
 -10   6  13      108.86       71.82     20.26 o
  -9   6  13      188.32      154.85     20.28 o
  -8   6  13       85.25      136.06     16.77 o
  -7   6  13        8.72       37.80     17.00 o
  -6   6  13      197.15      178.51     17.27 o
  -5   6  13       25.17       15.45     15.45 o
  -4   6  13      248.62      259.05     19.47 o
  -3   6  13       14.59       35.12     15.61 o
  -2   6  13      775.77      751.82     23.63 o
  -1   6  13       42.05       61.23     15.80 o
   0   6  13        2.95       -1.97     39.50 o
   1   6  13       14.47      -15.79     41.42 o
   2   6  13       57.40       29.64     17.79 o
   3   6  13      248.20      248.83     21.73 o
   4   6  13       95.93      130.28     21.71 o
 -10   7  13       49.99       68.23     20.28 o
  -9   7  13        0.24       22.05     47.75 o
  -8   7  13      266.30      294.30     20.37 o
  -7   7  13       27.42       42.94     16.81 o
  -6   7  13        7.36      -11.29     39.55 o
  -5   7  13       17.99      -24.82     38.18 o
  -4   7  13      274.13      283.32     19.15 o
  -3   7  13      316.36      306.99     19.44 o
  -2   7  13      493.88      492.14     21.41 o
  -1   7  13      494.83      519.36     21.41 o
   0   7  13      154.68      147.73     17.74 o
   1   7  13       40.78       33.49     17.74 o
   2   7  13      218.15      194.78     19.67 o
   3   7  13      123.46      131.84     19.67 o
  -9   8  13      391.83      399.14     23.91 o
  -8   8  13       32.29        7.37     47.91 o
  -7   8  13      134.52       83.49     20.40 o
  -6   8  13        3.62      -41.13     41.13 o
  -5   8  13       53.48       39.54     18.83 o
  -4   8  13      100.03       38.14     45.76 o
  -3   8  13        0.50      -41.97     41.97 o
  -2   8  13       54.21       15.46     17.40 o
  -1   8  13      216.51      282.18     19.33 o
   0   8  13       13.64        9.66     44.49 o
   1   8  13       27.85      -25.47     47.02 o
   2   8  13       16.93      -48.97     48.97 o
  -8   9  13      296.90      283.45     23.93 o
  -7   9  13       33.70       53.59     20.33 o
  -6   9  13        9.56      -35.26     50.10 o
  -5   9  13       31.32       35.63     18.76 o
  -4   9  13      169.17      172.55     18.76 o
  -3   9  13       55.83       36.15     43.76 o
  -2   9  13       72.44      129.63     19.06 o
  -1   9  13        1.10      -48.29     48.29 o
   0   9  13      312.21      278.24     21.26 o
   1   9  13        0.20      -44.44     46.37 o
  -6  10  13        4.60      -48.16     48.16 o
  -5  10  13      212.73      182.56     22.35 o
  -4  10  13       52.37       16.88     50.62 o
  -3  10  13        6.12       30.19     45.30 o
  -2  10  13       17.04      -24.68     49.36 o
  -1  10  13      106.27      121.53     20.89 o
 -12   0  14       36.13        7.36     51.51 o
 -10   0  14       94.38       35.33     46.48 o
  -8   0  14       89.61       99.60     17.24 o
  -6   0  14     1495.51     1475.31     45.07 o
  -4   0  14      737.26      665.57     19.92 o
  -2   0  14       12.68       24.09     38.14 o
   0   0  14      424.97      429.75     20.17 o
   2   0  14      288.33      285.08     18.08 o
   4   0  14       10.88      -46.05     46.05 o
 -12   1  14       22.21       23.89     49.61 o
 -11   1  14       28.93        1.84     46.14 o
 -10   1  14        4.21      -18.72     18.72 o
  -9   1  14      232.89      220.27     18.99 o
  -8   1  14      120.46      124.28     17.47 o
  -7   1  14      249.56      220.27     17.70 o
  -6   1  14       18.47       37.68     15.86 o
  -5   1  14      590.45      589.24     20.05 o
  -4   1  14       92.56       70.45     16.11 o
  -3   1  14      187.24      187.39     16.13 o
  -2   1  14        1.79       12.10     14.12 o
  -1   1  14      844.84      885.02     24.14 o
   0   1  14      274.42      255.05     18.08 o
   1   1  14       46.54       72.27     18.08 o
   2   1  14       29.16       32.09     18.04 o
   3   1  14       64.32       69.80     17.95 o
   4   1  14        0.65       33.76     43.69 o
 -11   2  14       26.65      -25.84     48.00 o
 -10   2  14      260.82      262.97     20.65 o
  -9   2  14      111.21       92.89     19.35 o
  -8   2  14       82.93       63.14     17.75 o
  -7   2  14      693.74      644.43     22.01 o
  -6   2  14      925.65      964.82     30.16 o
  -5   2  14       28.22       56.41     16.13 o
  -4   2  14       72.88       97.40     16.23 o
  -3   2  14       31.24       56.66     14.18 o
  -2   2  14       51.87        4.04     40.45 o
  -1   2  14      129.16      151.51     16.16 o
   0   2  14      223.64      207.83     18.17 o
   1   2  14      522.53      513.69     22.07 o
   2   2  14       67.05       59.99     18.01 o
   3   2  14        0.28        0.00     45.89 o
   4   2  14       49.53      -17.88     51.64 o
 -11   3  14       18.80       29.59     48.07 o
 -10   3  14       12.00       36.64     19.28 o
  -9   3  14      128.95      138.85     19.83 o
  -8   3  14      451.56      438.87     22.25 o
  -7   3  14       54.01      -10.13     44.60 o
  -6   3  14      572.71      537.74     22.32 o
  -5   3  14        1.11        4.04     36.42 o
  -4   3  14       38.47       70.70     16.16 o
  -3   3  14       28.71       50.51     16.16 o
  -2   3  14      345.38      377.25     18.06 o
  -1   3  14      552.25      547.80     20.06 o
   0   3  14      927.53      943.08     25.97 o
   1   3  14       34.58       33.97     15.98 o
   2   3  14      154.51      129.65     17.95 o
   3   3  14      143.04      141.50     19.94 o
   4   3  14       55.76        1.99     51.62 o
 -11   4  14       97.69       22.34     53.96 o
 -10   4  14        0.65       -6.12     20.42 o
  -9   4  14       83.89       26.45     20.35 o
  -8   4  14       34.46        2.02     44.67 o
  -7   4  14     1211.04     1179.62     36.55 o
  -6   4  14        0.03       26.35     38.50 o
  -5   4  14      224.46      224.39     18.20 o
  -4   4  14        2.39       -6.07     40.40 o
  -3   4  14       58.90       42.27     16.11 o
  -2   4  14       11.57       30.19     40.25 o
  -1   4  14        1.10        4.03     38.18 o
   0   4  14       11.99        0.00     40.16 o
   1   4  14      249.65      251.95     19.99 o
   2   4  14       24.23       -1.99     17.86 o
   3   4  14        1.36        3.96     47.43 o
   4   4  14       47.28        9.88     51.37 o
 -10   5  14        7.13       13.21     18.88 o
  -9   5  14        9.46      -48.38     48.38 o
  -8   5  14      315.80      326.55     21.64 o
  -7   5  14       12.21      -35.46     45.32 o
  -6   5  14      157.54      160.92     17.88 o
  -5   5  14      289.38      261.40     17.95 o
  -4   5  14      261.46      297.32     17.95 o
  -3   5  14       17.37      -11.96     41.85 o
  -2   5  14      857.80      839.68     27.85 o
  -1   5  14        1.94       25.92     15.95 o
   0   5  14      234.84      268.70     19.90 o
   1   5  14        0.49      -43.78     43.78 o
   2   5  14        4.20       23.86     47.72 o
   3   5  14        0.08      -39.75     51.69 o
 -10   6  14       29.36       49.77     20.28 o
  -9   6  14        8.33      -48.65     48.65 o
  -8   6  14        2.32      -11.44     43.81 o
  -7   6  14      348.57      336.09     21.12 o
  -6   6  14      310.02      306.23     19.51 o
  -5   6  14      246.76      240.58     19.56 o
  -4   6  14       18.32       15.66     41.09 o
  -3   6  14      643.70      677.88     21.80 o
  -2   6  14      147.61      140.73     19.81 o
  -1   6  14       46.91       63.39     17.83 o
   0   6  14       14.99       15.80     45.42 o
   1   6  14       25.14       27.71     45.53 o
   2   6  14       29.68       41.51     19.76 o
   3   6  14       71.87       73.08     21.73 o
  -9   7  14       35.63       33.29     49.94 o
  -8   7  14        8.74       37.46     44.96 o
  -7   7  14        0.43      -45.21     45.21 o
  -6   7  14       48.87       47.82     19.13 o
  -5   7  14      312.24      284.08     21.12 o
  -4   7  14      153.20      180.89     19.46 o
  -3   7  14       29.32       36.96     17.50 o
  -2   7  14      392.90      394.86     21.41 o
  -1   7  14      350.70      350.64     21.67 o
   0   7  14       55.53        5.91     49.24 o
   1   7  14       36.16       68.94     19.71 o
   2   7  14       19.44       -5.91     19.71 o
  -8   8  14      209.88      202.25     22.27 o
  -7   8  14        6.31       24.31     48.61 o
  -6   8  14      378.10      389.91     22.61 o
  -5   8  14       38.53      -38.14     51.49 o
  -4   8  14       39.53       43.87     19.08 o
  -3   8  14       59.60       69.64     19.35 o
  -2   8  14      124.51      160.54     19.35 o
  -1   8  14        7.19      -42.58     48.40 o
   0   8  14       43.70       47.04     19.60 o
   1   8  14       16.47        0.00     49.00 o
  -6   9  14       22.70        3.76     20.64 o
  -5   9  14      156.01      165.70     20.71 o
  -4   9  14       36.54       39.98     19.04 o
  -3   9  14        0.37       15.25     19.06 o
  -2   9  14        0.24      -54.11     54.11 o
  -1   9  14      217.03      253.11     21.26 o
 -11   0  15        9.29       16.72     48.31 o
  -9   0  15      106.24      127.27     18.99 o
  -7   0  15      660.20      657.64     21.46 o
  -5   0  15      561.95      553.98     21.92 o
  -3   0  15      844.91      888.69     28.08 o
  -1   0  15      735.18      676.09     22.14 o
   1   0  15      197.29      194.96     20.10 o
   3   0  15        1.91       28.08     46.12 o
 -11   1  15        7.27        7.45     48.34 o
 -10   1  15      200.10      226.93     20.80 o
  -9   1  15      109.17      111.36     19.20 o
  -8   1  15      183.61      181.04     19.47 o
  -7   1  15       51.81      -23.68     45.39 o
  -6   1  15      312.73      278.97     19.92 o
  -5   1  15       70.80       56.18     18.06 o
  -4   1  15        4.56      -18.13     38.28 o
  -3   1  15        0.29        0.00     16.13 o
  -2   1  15      638.29      688.00     22.19 o
  -1   1  15       45.85      -26.15     42.24 o
   0   1  15      139.40      134.50     20.08 o
   1   1  15      165.30      180.48     20.05 o
   2   1  15      173.98      213.95     19.99 o
   3   1  15        0.23      -19.92     19.92 o
 -10   2  15        6.44       15.28     49.68 o
  -9   2  15       64.53       70.07     19.47 o
  -8   2  15      601.22      583.78     23.75 o
  -7   2  15      173.21      168.12     20.01 o
  -6   2  15       66.93       54.39     18.13 o
  -5   2  15       46.37       44.33     16.13 o
  -4   2  15      297.02      250.07     20.17 o
  -3   2  15       32.22       14.14     42.40 o
  -2   2  15       72.59      116.91     18.15 o
  -1   2  15      527.08      536.17     22.18 o
   0   2  15      335.45      331.74     22.12 o
   1   2  15       56.97       57.94     17.99 o
   2   2  15        9.02       29.78     17.88 o
   3   2  15       58.55       23.84     53.62 o
 -10   3  15      151.53      117.52     21.55 o
  -9   3  15      333.72      347.15     21.94 o
  -8   3  15        0.64        6.05     46.41 o
  -7   3  15      164.62      170.30     20.28 o
  -6   3  15      115.42       93.34     18.26 o
  -5   3  15      179.54      149.77     18.22 o
  -4   3  15        1.34      -42.42     42.42 o
  -3   3  15      133.66      129.28     18.18 o
  -2   3  15      182.27      178.59     18.06 o
  -1   3  15      167.58      158.36     20.05 o
   0   3  15        0.79       -2.00     41.95 o
   1   3  15      304.64      345.66     21.98 o
   2   3  15      124.95      141.61     19.94 o
 -10   4  15        2.89       36.53     50.72 o
  -9   4  15       60.16       38.84     51.12 o
  -8   4  15      521.10      503.61     24.47 o
  -7   4  15        3.46       18.31     46.80 o
  -6   4  15       29.98      -30.53     44.76 o
  -5   4  15        2.82      -40.43     44.48 o
  -4   4  15      512.54      539.21     22.21 o
  -3   4  15       38.73       44.28     18.11 o
  -2   4  15        5.88        2.00     18.11 o
  -1   4  15       32.33       56.25     18.08 o
   0   4  15      289.50      277.04     21.92 o
   1   4  15       96.48      152.85     19.85 o
   2   4  15        9.34      -49.49     49.49 o
  -9   5  15      138.56      182.43     19.83 o
  -8   5  15       33.93       46.00     19.99 o
  -7   5  15       47.59      -16.07     48.20 o
  -6   5  15       45.75       60.26     18.08 o
  -5   5  15      245.56      274.48     20.03 o
  -4   5  15        0.89       12.01     42.02 o
  -3   5  15      370.30      405.92     22.00 o
  -2   5  15       34.48       13.98     45.93 o
  -1   5  15       70.86      101.70     17.95 o
   0   5  15       80.34       65.69     19.90 o
   1   5  15      147.32      175.15     21.89 o
  -8   6  15       85.77       98.15     19.24 o
  -7   6  15      112.17      150.88     19.60 o
  -6   6  15       65.64      -43.15     49.02 o
  -5   6  15       79.93       61.30     19.78 o
  -4   6  15      663.67      685.24     25.83 o
  -3   6  15      327.32      301.90     21.85 o
  -2   6  15       30.31       31.73     47.61 o
  -1   6  15        1.13      -49.60     49.60 o
   0   6  15      107.34      121.08     19.85 o
   1   6  15       23.11      -37.60     51.46 o
  -7   7  15        9.50      -21.12     46.07 o
  -6   7  15      133.74      139.25     21.28 o
  -5   7  15      212.54      221.86     21.41 o
  -4   7  15        0.16       13.62     46.71 o
  -3   7  15      162.80      166.81     21.58 o
  -2   7  15      301.21      368.55     21.67 o
  -1   7  15        0.33      -29.57     49.27 o
   0   7  15        4.33        0.00     47.27 o
  -5   8  15      116.57       76.35     20.99 o
  -4   8  15       22.47       34.90     48.47 o
  -3   8  15      224.58      263.65     21.32 o
  -8   0  16       92.17       91.06     19.37 o
  -6   0  16      344.66      370.42     21.67 o
  -4   0  16      571.41      516.34     22.01 o
  -2   0  16      840.79      877.46     30.12 o
   0   0  16       55.86       10.00     48.06 o
  -9   1  16        0.57        9.70     50.44 o
  -8   1  16       39.16       39.21     50.99 o
  -7   1  16      278.80      321.20     21.82 o
  -6   1  16        7.68        7.96     45.84 o
  -5   1  16        0.18        2.00     18.01 o
  -4   1  16       35.22       50.36     18.13 o
  -3   1  16      388.39      407.37     22.18 o
  -2   1  16       26.35       48.27     18.09 o
  -1   1  16      179.89      219.09     20.10 o
   0   1  16      109.56      114.44     20.08 o
   1   1  16      133.93      156.43     20.05 o
  -9   2  16       89.75       76.82     21.67 o
  -8   2  16       43.34       37.69     47.61 o
  -7   2  16       76.93       40.20     50.26 o
  -6   2  16      309.33      280.07     20.15 o
  -5   2  16      176.21      213.77     20.17 o
  -4   2  16       27.68      -10.08     46.37 o
  -3   2  16       21.71       28.15     46.27 o
  -2   2  16      372.71      391.48     22.09 o
  -1   2  16      299.77      277.04     22.09 o
   0   2  16      108.23        3.99     51.85 o
   1   2  16        4.10       31.88     49.81 o
  -9   3  16       17.57       10.00     48.04 o
  -8   3  16      175.41      167.63     22.21 o
  -7   3  16      116.31      107.55     20.30 o
  -6   3  16      135.22      162.07     20.26 o
  -5   3  16        0.05      -14.18     48.57 o
  -4   3  16        8.71       14.14     46.46 o
  -3   3  16       66.78       64.65     18.18 o
  -2   3  16       94.10       82.28     20.06 o
  -1   3  16        1.94       24.05     46.11 o
   0   3  16      299.62      313.70     21.98 o
   1   3  16       83.06       65.94     19.97 o
  -8   4  16        3.25      -42.81     50.97 o
  -7   4  16       30.94       40.70     48.84 o
  -6   4  16       15.28        6.10     20.35 o
  -5   4  16      268.51      272.91     22.23 o
  -4   4  16       10.72       -6.07     18.18 o
  -3   4  16        5.74       26.13     18.09 o
  -2   4  16        0.06      -21.98     47.95 o
  -1   4  16      313.70      307.70     21.98 o
   0   4  16       64.27       55.73     21.89 o
  -7   5  16       36.41        6.03     50.22 o
  -6   5  16      210.13      190.83     22.10 o
  -5   5  16       32.01      -46.30     52.33 o
  -4   5  16      340.24      409.58     22.09 o
  -3   5  16       16.63      -49.99     49.99 o
  -2   5  16      105.46      105.81     19.97 o
  -1   5  16       57.30       63.81     19.94 o
  -6   6  16       68.46       39.72     53.62 o
  -5   6  16      282.44      343.60     23.84 o
  -4   6  16       58.30       85.41     21.85 o
  -3   6  16       70.65      127.11     19.87 o
  -2   6  16       62.78       17.92     49.76 o
  -7   0  17       63.99       84.41     19.63 o
  -5   0  17       39.13       76.05     20.01 o
  -3   0  17      687.42      794.40     26.08 o
  -1   0  17        4.77       12.01     48.06 o
  -7   1  17        4.31       31.88     19.92 o
  -6   1  17       25.08      -28.01     52.03 o
  -5   1  17       61.96       66.20     20.06 o
  -4   1  17      469.67      481.13     24.16 o
  -3   1  17       25.89       54.43     20.15 o
  -2   1  17      121.51      144.83     22.12 o
  -1   1  17       30.50      -48.18     50.19 o
  -7   2  17       98.26       34.17     54.27 o
  -6   2  17       16.60       20.15     48.36 o
  -5   2  17       42.16       46.39     20.17 o
  -4   2  17        9.50       12.06     48.27 o
  -3   2  17      243.46      245.22     22.10 o
  -2   2  17      166.50      190.72     22.09 o
  -6   3  17        5.84       28.31     50.56 o
  -5   3  17       85.66       10.11     50.56 o
  -4   3  17       47.77      -42.42     50.51 o
  -3   3  17       42.40        6.05     48.43 o
  -2   3  17       23.50      -26.08     52.17 o
  -4   4  17      170.04      184.42     22.05 o
 
